# Supplementary material for: The Differential Translation Capabilities of the Human DHFR2 Gene Indicates a Developmental and Tissue-Specific Endogenous Protein of Low Abundance
Source: Mol Cell Proteomics. 2024 Jan 14;23(3):100718. doi: 10.1016/j.mcpro.2024.100718 (PMC10884974; doi:10.1016/j.mcpro.2024.100718)
Supplement: SI DDA peptide identification Mitochondria 21kDa Gel [file mmc2.xlsx]

## Sheet: Band 1
Sample name	Protein found in database	Entry name	Calculated MW	Mascot Score	Seq. cov.
Band 1	3-hydroxyacyl-CoA dehydrogenase type-2 isoform 1 [Homo sapiens]	gi|4758504	27134	1926	0.86
Band 1	purine nucleoside phosphorylase [Mycoplasma hyorhinis]	gi|503067411	25905	1340	0.73
Band 1	thioredoxin-dependent peroxide reductase, mitochondrial isoform a precursor [Homo sapiens]	gi|5802974	28017	1078	0.45
Band 1	RecName: Full=ES1 protein homolog, mitochondrial; AltName: Full=Protein GT335; AltName: Full=Protein KNP-I; Flags: Precursor [Homo sapiens]	gi|116241354	28495	1053	0.53
Band 1	ATP synthase, H+ transporting, mitochondrial F0 complex, subunit B1 [Homo sapiens]	gi|13543618	28903	979	0.5
Band 1	Rab5c-like protein, similar to Canis familiaris Rab5c protein, PIR Accession Number S38625 [Homo sapiens]	gi|508285	23781	832	0.61
Band 1	GrpE-like protein cochaperone [Homo sapiens]	gi|11139093	24361	826	0.48
Band 1	NADH dehydrogenase FeS protein	gi|227297	27528	735	0.46
Band 1	rab7 [Mus musculus]	gi|1050551	23829	728	0.57
Band 1	PREDICTED: LOW QUALITY PROTEIN: thioredoxin-dependent peroxide reductase, mitochondrial [Vicugna pacos]	gi|560955468	28709	656	0.28
Band 1	PREDICTED: thioredoxin-dependent peroxide reductase, mitochondrial [Ovis aries]	gi|426253176	28452	653	0.23
Band 1	ras-related protein Rab-14 [Rattus norvegicus]	gi|16758368	24140	640	0.51
Band 1	E3 ubiquitin-protein ligase MARCH5 [Homo sapiens]	gi|8923415	31781	639	0.37
Band 1	HIRA-interacting protein HIRIP5 [Homo sapiens]	gi|5738608	21902	618	0.58
Band 1	PREDICTED: NADH dehydrogenase [ubiquinone] flavoprotein 2, mitochondrial isoform X1 [Ornithorhynchus anatinus]	gi|345329641	28083	615	0.32
Band 1	30S ribosomal protein S7 homolog [Homo sapiens]	gi|4689132	28258	605	0.31
Band 1	cob(I)yrinic acid a,c-diamide adenosyltransferase, mitochondrial precursor [Homo sapiens]	gi|16418349	27713	564	0.36
Band 1	unnamed protein product [Homo sapiens]	gi|30303	35695	539	0.26
Band 1	Protein-L-isoaspartate (D-aspartate) O- methyltransferase [Homo sapiens]	gi|14250587	24806	512	0.42
Band 1	PREDICTED: thioredoxin-dependent peroxide reductase, mitochondrial [Condylura cristata]	gi|507940054	28330	512	0.22
Band 1	Chain D, Cytochrome Bc1 Complex From Bovine	gi|4139395	27555	511	0.31
Band 1	ras-related protein rab-5a [Ictalurus furcatus]	gi|308321755	23716	479	0.39
Band 1	HSPC299 [Homo sapiens]	gi|6841248	31562	463	0.3
Band 1	reductase,dihydrofolate	gi|223661	21390	439	0.31
Band 1	Ubiquinol-cytochrome c reductase, Rieske iron- sulfur polypeptide 1 [Homo sapiens]	gi|45768728	29958	433	0.3
Band 1	PREDICTED: ras-related protein Rab-11A [Charadrius vociferus]	gi|699626975	24501	417	0.43
Band 1	ras-related protein Rab-11A isoform 1 [Homo sapiens]	gi|4758984	24492	417	0.43
Band 1	PREDICTED: 3-hydroxyacyl-CoA dehydrogenase type-2 [Fukomys damarensis]	gi|731228155	27587	416	0.24
Band 1	ribosomal protein L19 [Mus musculus]	gi|198643	23581	412	0.27
Band 1	Rab5, partial [Suberites domuncula]	gi|89258417	23130	412	0.31
Band 1	metaxin-2 [Homo sapiens]	gi|5729937	30086	411	0.29
Band 1	RecName: Full=Ras-related protein Rab-21; Flags: Precursor [Canis lupus familiaris]	gi|2500067	24545	404	0.29
Band 1	vesicle-trafficking protein SEC22b precursor [Mus musculus]	gi|6755448	24896	395	0.31
Band 1	Ribosomal protein L14 [Homo sapiens]	gi|12653649	23602	392	0.27
Band 1	NIPSNAP2 protein [Homo sapiens]	gi|2769254	33976	351	0.25
Band 1	gp25l2 [Homo sapiens]	gi|996057	25277	345	0.24
Band 1	30S ribosomal protein S4 [Mycoplasma hyorhinis]	gi|503066944	23972	336	0.29
Band 1	ras-related protein R-Ras precursor [Homo sapiens]	gi|5454028	23637	317	0.29
Band 1	transmembrane emp24 domain-containing protein 4 precursor [Mus musculus]	gi|19527236	26233	312	0.18
Band 1	Chain C, Structure Of The Karyopherin Beta2-ran Gppnhp Nuclear Transport Complex	gi|5107637	24519	305	0.25
Band 1	Chain A, Crystal Structure Of Recombinant Human Triosephosphate Isomerase At 2.8 Angstroms Resolution. Triosephosphate Isomerase Related Human Genetic Disorders And Comparison With The Trypanosomal Enzyme	gi|999892	26807	278	0.2
Band 1	Patatin-like phospholipase domain containing 4 [Homo sapiens]	gi|18089127	28091	277	0.17
Band 1	MICOS complex subunit MIC19 [Homo sapiens]	gi|8923390	26421	275	0.16
Band 1	unnamed protein product [Mus musculus]	gi|12846287	24146	266	0.27
Band 1	KIAA0081 [Homo sapiens]	gi|20521876	26359	258	0.22
Band 1	chaperonin (HSP60) [Homo sapiens]	gi|306890	61157	246	0.1
Band 1	elongation factor Tu [Homo sapiens]	gi|704416	49851	243	0.12
Band 1	unnamed protein product [Homo sapiens]	gi|14041946	19014	242	0.17
Band 1	bcl-2 homologous antagonist/killer [Homo sapiens]	gi|4502363	23508	233	0.26
Band 1	actin A3 [Bombyx mori]	gi|5751	42207	223	0.09
Band 1	T-complex protein 1, Beta subunit (TCP-1-BETA) [Homo sapiens]	gi|1871210	22924	210	0.17
Band 1	NAD synthetase [Mycoplasma hyorhinis]	gi|503067355	27805	209	0.16
Band 1	ras-related protein Rab-6A isoform a [Homo sapiens]	gi|19923231	23648	201	0.15
Band 1	natural killer enhancing factor [Paralichthys olivaceus]	gi|63002583	22156	192	0.15
Band 1	ADP/ATP carrier protein [Homo sapiens]	gi|179247	33188	190	0.18
Band 1	unnamed protein product [Homo sapiens]	gi|28940	57976	185	0.05
Band 1	glutathione transferase zeta 1 [Homo sapiens]	gi|3510757	24354	178	0.15
Band 1	HMG2B [Homo sapiens]	gi|32335	21503	175	0.08
Band 1	guanylate kinase isoform b [Homo sapiens]	gi|4504221	21769	172	0.25
Band 1	peroxiredoxin-4 precursor [Homo sapiens]	gi|5453549	30749	167	0.12
Band 1	mitochondrial acetoacetyl-CoA thiolase [Homo sapiens]	gi|499158	45537	166	0.07
Band 1	hypothetical protein [Homo sapiens]	gi|4884372	28683	165	0.11
Band 1	carbamoyl-phosphate synthase [ammonia], mitochondrial isoform b precursor [Homo sapiens]	gi|21361331	165975	163	0.03
Band 1	hypothetical protein [Homo sapiens]	gi|12052946	37426	162	0.11
Band 1	triosephosphate isomerase [Mycoplasma hyorhinis]	gi|503067015	27292	162	0.19
Band 1	CGI-114 protein [Homo sapiens]	gi|4929697	23967	159	0.17
Band 1	proteasome subunit alpha type-2 [Homo sapiens]	gi|4506181	25996	158	0.2
Band 1	ras-related protein Rab-35 isoform 1 [Homo sapiens]	gi|5803135	23296	150	0.12
Band 1	PREDICTED: ES1 protein homolog, mitochondrial [Physeter catodon]	gi|593746365	33948	149	0.12
Band 1	CGI-90 protein [Homo sapiens]	gi|4929649	35807	148	0.1
Band 1	RAS-related protein MEL [Homo sapiens]	gi|234746	23753	132	0.12
Band 1	MTHSP75 [Homo sapiens]	gi|292059	74019	131	0.03
Band 1	3-hydroxy-2-methylbutyryl-CoA dehydrogenase [Bacillus psychrosaccharolyticus]	gi|750070905	27554	123	0.14
Band 1	Ag 243-5 protein precursor [Mycoplasma arginini]	gi|1228056	50815	123	0.06
Band 1	ER membrane protein complex subunit 8 isoform 1 [Homo sapiens]	gi|5174615	24214	113	0.1
Band 1	surfeit locus protein 4 [Mus musculus]	gi|6755698	30589	112	0.06
Band 1	ras-related protein Rab-6A isoform 2 [Mus musculus]	gi|13195674	23689	111	0.15
Band 1	2-oxoglutarate dehydrogenase, mitochondrial isoform 1 precursor [Homo sapiens]	gi|51873036	117059	103	0.02
Band 1	predicted protein [Sclerotinia sclerotiorum 1980]	gi|156034438	10435	84	0.2
Band 1	synaptogyrin 2 [Homo sapiens]	gi|2959876	18281	81	0.12
Band 1	HDCMD47P [Homo sapiens]	gi|7643782	25683	77	0.14
Band 1	ubiquitin, partial [Drosophila melanogaster]	gi|158767	8540	76	0.21
Band 1	Chain A, Crystal Structure Of Murine Cyclophilin C Complexed With Immunosuppressive Drug Cyclosporin A	gi|1000033	19961	69	0.07
Band 1	keratin K5 [Rattus norvegicus]	gi|205055	9390	67	0.15
Double click for more information on the peptides from band 1:

## Sheet: Band 2
Sample name	Protein found in database	Entry name	Calculated MW	Mascot Score	Seq. cov.
Band 2	ATP synthase, H+ transporting, mitochondrial F0 complex, subunit B1 [Homo sapiens]	gi|13543618	28903	1325	0.57
Band 2	thioredoxin-dependent peroxide reductase, mitochondrial isoform a precursor [Homo sapiens]	gi|5802974	28017	1201	0.48
Band 2	ATP synthase subunit O, mitochondrial precursor [Homo sapiens]	gi|4502303	23377	1170	0.76
Band 2	3-hydroxyacyl-CoA dehydrogenase type-2 isoform 1 [Homo sapiens]	gi|4758504	27134	1064	0.58
Band 2	PREDICTED: ATP synthase subunit O, mitochondrial isoform X1 [Nomascus leucogenys]	gi|332229508	23381	976	0.71
Band 2	PREDICTED: vesicle-trafficking protein SEC22b [Canis lupus familiaris]	gi|57098751	24912	782	0.48
Band 2	PREDICTED: LOW QUALITY PROTEIN: thioredoxin- dependent peroxide reductase, mitochondrial [Vicugna pacos]	gi|560955468	28709	713	0.29
Band 2	deoxyribose-phosphate aldolase [Mycoplasma hyorhinis]	gi|503067409	24643	696	0.34
Band 2	PREDICTED: thioredoxin-dependent peroxide reductase, mitochondrial [Ovis aries]	gi|426253176	28452	693	0.24
Band 2	ras-related protein Rab-7a [Rattus norvegicus]	gi|13027392	23774	692	0.62
Band 2	membrane-associated progesterone receptor component 1 isoform 1 [Homo sapiens]	gi|5729875	21772	665	0.32
Band 2	ras-related protein Rab-14 [Rattus norvegicus]	gi|16758368	24140	662	0.49
Band 2	ribosome-recycling factor, mitochondrial isoform 1 precursor [Homo sapiens]	gi|20270317	29373	627	0.33
Band 2	reductase,dihydrofolate	gi|223661	21390	620	0.32
Band 2	ras-related protein Rab-1A isoform 1 [Homo sapiens]	gi|4758988	22891	607	0.5
Band 2	ras-related protein Rab-1B [Homo sapiens]	gi|13569962	22328	578	0.5
Band 2	PREDICTED: thioredoxin-dependent peroxide reductase, mitochondrial [Condylura cristata]	gi|507940054	28330	571	0.23
Band 2	60S ribosomal protein L9 [Homo sapiens]	gi|15431303	21964	547	0.3
Band 2	ras-related protein Rab-6A isoform a [Homo sapiens]	gi|19923231	23648	542	0.46
Band 2	Ubiquinol-cytochrome c reductase, Rieske iron- sulfur polypeptide 1 [Homo sapiens]	gi|45768728	29958	520	0.28
Band 2	HDCMD47P [Homo sapiens]	gi|7643782	25683	518	0.4
Band 2	60S ribosomal protein L10 [Rattus norvegicus]	gi|13592053	25044	512	0.45
Band 2	60S ribosomal protein L18 isoform 1 [Homo sapiens]	gi|4506607	21735	487	0.42
Band 2	RecName: Full=Ras-related protein Rab-10 [Canis lupus familiaris]	gi|131804	22783	483	0.4
Band 2	ras-related protein Rab-6A isoform 2 [Mus musculus]	gi|13195674	23689	479	0.46
Band 2	transcription factor A, mitochondrial isoform 1 precursor [Homo sapiens]	gi|4507401	29306	456	0.33
Band 2	ras-related protein Rab-8A [Homo sapiens]	gi|16933567	23824	454	0.27
Band 2	unnamed protein product [Mus musculus]	gi|74220429	24245	451	0.34
Band 2	NADH dehydrogenase [ubiquinone] 1 beta subcomplex subunit 10 [Homo sapiens]	gi|4758774	21048	405	0.45
Band 2	60S ribosomal protein L13a isoform 1 [Homo sapiens]	gi|6912634	23619	383	0.43
Band 2	PREDICTED: thioredoxin-dependent peroxide reductase, mitochondrial [Serinus canaria]	gi|683905320	29454	370	0.15
Band 2	unnamed protein product [Homo sapiens]	gi|30303	35695	370	0.14
Band 2	GrpE-like protein cochaperone [Homo sapiens]	gi|11139093	24361	364	0.32
Band 2	ras-related protein Rab-11A isoform 1 [Homo sapiens]	gi|4758984	24492	349	0.29
Band 2	prohibitin isoform 1 [Homo sapiens]	gi|4505773	29843	339	0.17
Band 2	NADH dehydrogenase [ubiquinone] 1 beta subcomplex subunit 9 isoform 1 [Homo sapiens]	gi|6274550	22045	323	0.4
Band 2	BAG family molecular chaperone regulator 2 [Homo sapiens]	gi|4757834	23928	321	0.3
Band 2	segregation protein A [Mycoplasma hyorhinis]	gi|503067265	23335	318	0.3
Band 2	deoxythymidylate kinase [synthetic construct]	gi|33303857	24089	292	0.24
Band 2	PREDICTED: cytochrome c oxidase assembly protein COX11, mitochondrial [Tarsius syrichta]	gi|640833948	30916	291	0.3
Band 2	gp25l2 [Homo sapiens]	gi|996057	25277	288	0.24
Band 2	peroxiredoxin-1 [Homo sapiens]	gi|4505591	22324	283	0.28
Band 2	Chain A, Three-Dimensional Structure Of Class Pi Glutathione S-Transferase From Human Placenta In Complex With S-Hexylglutathione At 2.8 Angstroms Resolution	gi|494066	23438	279	0.26
Band 2	28S ribosomal protein S26, mitochondrial [Homo sapiens]	gi|14269586	24254	264	0.24
Band 2	unnamed protein product [Homo sapiens]	gi|10438983	32865	260	0.16
Band 2	PREDICTED: cytochrome b-c1 complex subunit Rieske, mitochondrial-like [Rhinopithecus roxellana]	gi|724861387	29794	249	0.22
Band 2	Chain A, Human Manganese Superoxide Dismutase Mutant Q143n	gi|2780818	22290	244	0.32
Band 2	ATP synthase subunit d, mitochondrial isoform a [Homo sapiens]	gi|5453559	18537	238	0.33
Band 2	hypothetical protein [Pongo abelii]	gi|55731048	47775	223	0.11
Band 2	unnamed protein product [Oikopleura dioica]	gi|313231377	24497	215	0.2
Band 2	RecName: Full=Transforming protein RhoA; AltName: Full=Rho1; Flags: Precursor [Canis lupus familiaris]	gi|132535	22068	201	0.26
Band 2	inorganic pyrophosphatase [Mycoplasma hyorhinis]	gi|503067485	21416	196	0.21
Band 2	ras-related protein Rab-8B [Homo sapiens]	gi|7706563	23740	193	0.15
Band 2	CBP3 [Homo sapiens]	gi|28395057	34949	192	0.11
Band 2	PREDICTED: peroxiredoxin-2 [Erinaceus europaeus]	gi|617645116	22237	184	0.17
Band 2	NADH dehydrogenase [ubiquinone] iron-sulfur protein 8, mitochondrial precursor [Homo sapiens]	gi|4505371	24203	181	0.12
Band 2	PREDICTED: ATP synthase F(0) complex subunit B1, mitochondrial, partial [Elephantulus edwardii]	gi|585708755	26085	174	0.16
Band 2	GTP-binding protein ypt1 [Cylindrobasidium torrendii FP15055 ss-10]	gi|761944081	22531	171	0.17
Band 2	PREDICTED: cytochrome c oxidase assembly protein COX11, mitochondrial-like isoform 1 [Gorilla gorilla gorilla]	gi|426347443	31714	170	0.13
Band 2	GADD45GIP1 protein, partial [Homo sapiens]	gi|13436305	25065	162	0.17
Band 2	isochorismatase domain-containing protein 2, mitochondrial isoform 2 [Homo sapiens]	gi|13376007	24367	156	0.25
Band 2	single-stranded DNA-binding protein [Mycoplasma hyorhinis]	gi|503067372	20454	155	0.15
Band 2	guanylate kinase isoform b [Homo sapiens]	gi|4504221	21769	151	0.11
Band 2	similar to lysophospholipase [Homo sapiens]	gi|2661048	11624	142	0.38
Band 2	rab9 [Canis lupus familiaris]	gi|2190	20072	139	0.08
Band 2	unnamed protein product [Homo sapiens]	gi|32111	14164	135	0.21
Band 2	PREDICTED: 3-hydroxyacyl-CoA dehydrogenase type-2 [Fukomys damarensis]	gi|731228155	27587	131	0.15
Band 2	ADP.ATP translocase, partial [Homo sapiens]	gi|339721	28271	120	0.08
Band 2	PREDICTED: complex I assembly factor TMEM126B, mitochondrial isoform X1 [Pan troglodytes]	gi|114639613	26142	113	0.2
Band 2	protein DJ-1 [Homo sapiens]	gi|31543380	20050	110	0.18
Band 2	RPL-10 [Caenorhabditis elegans]	gi|17533037	25075	108	0.24
Band 2	PRO2290 [Homo sapiens]	gi|14189972	17422	95	0.17
Band 2	ER membrane protein complex subunit 8 isoform 1 [Homo sapiens]	gi|5174615	24214	92	0.1
Band 2	thioredoxin peroxidase [Pseudobacteroides cellulosolvens]	gi|739065501	19958	85	0.1
Band 2	Chain A, Crystal Structure Of Murine Cyclophilin C Complexed With Immunosuppressive Drug Cyclosporin A	gi|1000033	19961	83	0.07
Band 2	ubiquitin, partial [Drosophila melanogaster]	gi|158767	8540	81	0.21
Band 2	p24B protein [Homo sapiens]	gi|5689817	10812	78	0.1
Band 2	inhibitor,angiotensin converting enzyme	gi|223434	1384	58	1
Double click for more information on the peptides from band 2:

## Sheet: Band 3
Sample name	Protein found in database	Entry name	Calculated MW	Mascot Score	Seq. cov.
Band 3	ATP synthase subunit O, mitochondrial precursor [Homo sapiens]	gi|4502303	23377	1206	0.76
Band 3	PREDICTED: ATP synthase subunit O, mitochondrial isoform X1 [Nomascus leucogenys]	gi|332229508	23381	1110	0.7
Band 3	ATP synthase subunit d, mitochondrial isoform a [Homo sapiens]	gi|5453559	18537	937	0.74
Band 3	GTP-binding protein [Homo sapiens]	gi|550062	23720	842	0.48
Band 3	FMN-dependent NADH-azoreductase [Mycoplasma hyorhinis]	gi|503067171	23015	764	0.52
Band 3	NADH dehydrogenase [ubiquinone] 1 beta subcomplex subunit 10 [Homo sapiens]	gi|4758774	21048	735	0.64
Band 3	60S ribosomal protein L18 isoform 1 [Homo sapiens]	gi|4506607	21735	648	0.45
Band 3	ADP/ATP translocase 2 [Mus musculus]	gi|22094075	33138	623	0.29
Band 3	ADP/ATP translocase 3 [Bos taurus]	gi|32189336	33084	607	0.29
Band 3	FMN-dependent NADH-azoreductase [Mycoplasma hyorhinis]	gi|504101502	22099	605	0.45
Band 3	PREDICTED: ADP/ATP translocase 2 [Myotis lucifugus]	gi|558099117	32906	541	0.26
Band 3	mitochondrial import inner membrane translocase subunit Tim23 [Homo sapiens]	gi|5454122	22100	537	0.35
Band 3	ras-related protein Rab-1B [Homo sapiens]	gi|13569962	22328	516	0.42
Band 3	Chain A, Thioredoxin Peroxidase B From Red Blood Cells	gi|9955007	21909	503	0.4
Band 3	28S ribosomal protein S23, mitochondrial [Homo sapiens]	gi|16554604	21814	480	0.37
Band 3	cytochrome c oxidase subunit II (mitochondrion) [Homo sapiens]	gi|381276531	25729	475	0.27
Band 3	cytochrome c oxidase subunit II [Homo sapiens]	gi|347366207	25731	467	0.27
Band 3	cytochrome c oxidase subunit II (mitochondrion) [Homo sapiens]	gi|310776651	25731	462	0.27
Band 3	phosphatidylglycerophosphatase and protein- tyrosine phosphatase 1 isoform 1 [Homo sapiens]	gi|148224884	23000	459	0.37
Band 3	cytochrome c oxidase subunit II (mitochondrion) [Homo sapiens]	gi|397179072	25717	437	0.27
Band 3	ras-related protein Rab-1A isoform 1 [Homo sapiens]	gi|4758988	22891	437	0.38
Band 3	isochorismatase domain-containing protein 2, mitochondrial isoform 2 [Homo sapiens]	gi|13376007	24367	433	0.39
Band 3	cytochrome c oxidase subunit II (mitochondrion) [Homo sapiens]	gi|700276447	25759	429	0.27
Band 3	RecName: Full=Ras-related protein O-Krev; Flags: Precursor [Discopyge ommata]	gi|131854	21260	418	0.33
Band 3	peroxisomal acyl-CoA oxidase, ACOX {C-terminal} [human, liver, Peptide Partial, 192 aa]	gi|914302	21714	380	0.3
Band 3	peroxiredoxin-1 [Homo sapiens]	gi|4505591	22324	359	0.34
Band 3	PREDICTED: 40S ribosomal protein S5 [Python bivittatus]	gi|602642060	22935	334	0.36
Band 3	RecName: Full=Ras-related protein Rab-10 [Canis lupus familiaris]	gi|131804	22783	311	0.25
Band 3	cancer-related nucleoside-triphosphatase [Homo sapiens]	gi|14150100	20928	303	0.32
Band 3	NADH dehydrogenase [ubiquinone] iron-sulfur protein 8, mitochondrial precursor [Homo sapiens]	gi|4505371	24203	298	0.27
Band 3	Chain A, Cdc42hs-Gdp Complex	gi|4389379	21434	291	0.26
Band 3	unnamed protein product [Homo sapiens]	gi|34711	24877	288	0.3
Band 3	ras-related protein Rab-13 isoform 1 [Homo sapiens]	gi|4506363	22988	282	0.25
Band 3	ras-related protein Rab-8B [Homo sapiens]	gi|7706563	23740	282	0.21
Band 3	60S ribosomal protein L10 [Rattus norvegicus]	gi|13592053	25044	259	0.31
Band 3	transcription factor A, mitochondrial isoform 1 precursor [Homo sapiens]	gi|4507401	29306	256	0.25
Band 3	NADH dehydrogenase [ubiquinone] 1 alpha subcomplex assembly factor 4 [Homo sapiens]	gi|7661786	20311	256	0.34
Band 3	RAS-related protein MEL [Homo sapiens]	gi|234746	23753	242	0.19
Band 3	unnamed protein product [Homo sapiens]	gi|189054178	66151	240	0.07
Band 3	uracil phosphoribosyltransferase [Mycoplasma hyorhinis]	gi|503067408	23158	233	0.25
Band 3	ribosomal protein S5 [Coenonympha oedippus]	gi|283520990	23048	227	0.23
Band 3	PREDICTED: ATP synthase subunit d, mitochondrial isoform X3 [Callithrix jacchus]	gi|296203142	18720	223	0.3
Band 3	ribosomal protein, partial [Homo sapiens]	gi|337518	21835	219	0.22
Band 3	rab family GTPase [Selaginella moellendorffii]	gi|302782571	24189	211	0.14
Band 3	PREDICTED: uncharacterized protein LOC101600817 [Jaculus jaculus]	gi|507543485	34272	208	0.11
Band 3	PREDICTED: LOW QUALITY PROTEIN: ras-related protein Rab-18 [Mandrillus leucophaeus]	gi|795091393	26603	207	0.25
Band 3	heme-binding protein [Homo sapiens]	gi|4886908	21194	207	0.3
Band 3	transcription antitermination protein NusG [Mycoplasma hyorhinis]	gi|503067100	22720	206	0.2
Band 3	Glutamic-oxaloacetic transaminase 2, mitochondrial (aspartate aminotransferase 2) [Homo sapiens]	gi|12653507	47858	199	0.06
Band 3	ER membrane protein complex subunit 7 precursor [Homo sapiens]	gi|9910346	26454	198	0.21
Band 3	cytochrome c oxidase subunit II (mitochondrion) [Homo sapiens]	gi|545750172	25759	198	0.15
Band 3	hypoxanthine phosphoribosyltransferase [Mycoplasma hyorhinis]	gi|503066966	20719	196	0.22
Band 3	Chain B, Crystal Structure Of The Active Ras Protein Complexed With The Ras-interacting Domain Of Ralgds	gi|4930054	19140	192	0.15
Band 3	GADD45GIP1 protein, partial [Homo sapiens]	gi|13436305	25065	190	0.14
Band 3	thioredoxin-dependent peroxide reductase, mitochondrial isoform a precursor [Homo sapiens]	gi|5802974	28017	187	0.14
Band 3	60S ribosomal protein L17 isoform a [Homo sapiens]	gi|4506617	21611	179	0.17
Band 3	PREDICTED: GTPase NRas, partial [Balearica regulorum gibbericeps]	gi|723536415	18252	172	0.14
Band 3	cytochrome b5 [Homo sapiens]	gi|2662291	16436	166	0.21
Band 3	ubiquitin, partial [Drosophila melanogaster]	gi|158767	8540	150	0.32
Band 3	transmembrane protein 11, mitochondrial [Homo sapiens]	gi|4505901	21983	149	0.12
Band 3	peptidyl-tRNA hydrolase [Mycoplasma hyorhinis]	gi|503067380	21983	143	0.17
Band 3	30S ribosomal protein S6 [Mycoplasma hyorhinis MCLD]	gi|330723812	18198	133	0.13
Band 3	50S ribosomal protein L6 [Mycoplasma hyorhinis]	gi|503067234	19811	125	0.1
Band 3	Rab22b [Homo sapiens]	gi|1457954	21913	121	0.12
Band 3	potassium transporter KtrA [Mycoplasma hyorhinis]	gi|503067488	25000	117	0.15
Band 3	ribosomal protein L29 [Homo sapiens]	gi|793843	17713	104	0.14
Band 3	ras-like protein [Homo sapiens]	gi|190875	21722	96	0.17
Band 3	PRO2290 [Homo sapiens]	gi|14189972	17422	93	0.11
Band 3	ribosomal protein S9 [Rattus norvegicus]	gi|57143	22549	86	0.09
Band 3	H2A histone, partial [Drosophila melanogaster]	gi|8067	6709	63	0.14
Double click for more information on the peptides from band 3:
