# Supplementary material for: The Differential Translation Capabilities of the Human DHFR2 Gene Indicates a Developmental and Tissue-Specific Endogenous Protein of Low Abundance
Source: Mol Cell Proteomics. 2024 Jan 14;23(3):100718. doi: 10.1016/j.mcpro.2024.100718 (PMC10884974; doi:10.1016/j.mcpro.2024.100718)
Supplement: SI MRM Analysis for human embryonic and foetal tissue [file mmc4.xlsx]

## Sheet: SI MRM Results Table for the pa
Tissue	Human embryo number	Tissue Stage	Protein	Protein Accession (Uniprot)	Peptide	Peptide Retention Time	Precursor Mz	Product Mz	Fragment Ion	Area	Mean Area	Quantitative
Brain	12210	Carnegie stage 21-22	ACTB cyto	P60709	AGFAGDDAPR	2.46	488.728	701.321	y7	52276188	64128366	FALSE
Brain	12210	Carnegie stage 21-22	ACTB cyto	P60709	DLTDYLMK	5.57	499.747	669.328	y5	2598714	1620125	FALSE
Brain	12210	Carnegie stage 21-22	ACTB cyto	P60709	AGFAGDDAPR	2.46	488.728	630.284	y6	88058056	107186188	TRUE
Brain	12210	Carnegie stage 21-22	ACTB cyto	P60709	DLTDYLMK	5.57	499.747	770.375	y6	9547776	6160351	TRUE
Brain	12210	Carnegie stage 21-22	COX4I1 mito	P13073	VNPIQGLASK	3.89	513.801	603.346	y6	628125	779856	FALSE
Brain	12210	Carnegie stage 21-22	COX4I1 mito	P13073	VNPIQGLASK	3.89	513.801	407.245	y8	4699441	5770169	TRUE
Brain	12210	Carnegie stage 21-22	DHFR2	Q86XF0	NGDLPRPPLR	3.39	378.884	510.801	y9	5719	25575	FALSE
Brain	12210	Carnegie stage 21-22	DHFR2	Q86XF0	QNLVIMGR	3.88	465.763	575.333	y5	2949	10756	FALSE
Brain	12210	Carnegie stage 21-22	DHFR2	Q86XF0	VDMIWIVGGSSVYK	6.8	777.405	1095.58	y10	385	1755	FALSE
Brain	12210	Carnegie stage 21-22	DHFR2	Q86XF0	LLPEYPGVLSDVQEGK	5.74	872.462	646.33	y12	3981	17520	FALSE
Brain	12210	Carnegie stage 21-22	DHFR2	Q86XF0	NGDLPRPPLR	3.39	378.884	368.235	y6	2101	21253	TRUE
Brain	12210	Carnegie stage 21-22	DHFR2	Q86XF0	QNLVIMGR	3.88	465.763	476.265	y4	80152	60697	TRUE
Brain	12210	Carnegie stage 21-22	DHFR2	Q86XF0	VDMIWIVGGSSVYK	6.8	777.405	796.42	y8	910	4150	TRUE
Brain	12210	Carnegie stage 21-22	DHFR2	Q86XF0	LLPEYPGVLSDVQEGK	5.74	872.462	759.378	y14	12286	261297	TRUE
Brain	12210	Carnegie stage 21-22	HSPD1 mito	P10809	GIIDPTK	2.93	372.219	345.213	y3	5889904	6528639	FALSE
Brain	12210	Carnegie stage 21-22	HSPD1 mito	P10809	GIIDPTK	2.93	372.219	573.324	y5	6673186	7253198	TRUE
Brain	12210	Carnegie stage 21-22	LMNB1 nucl	P20700	AGGPTTPLSPTR	3.12	577.812	485.272	y9	3030039	2038617	FALSE
Brain	12210	Carnegie stage 21-22	LMNB1 nucl	P20700	LVEVDSGR	2.26	437.735	533.268	y5	929712	930789	FALSE
Brain	12210	Carnegie stage 21-22	LMNB1 nucl	P20700	AGGPTTPLSPTR	3.12	577.812	670.388	y6	4375473	2950701	TRUE
Brain	12210	Carnegie stage 21-22	LMNB1 nucl	P20700	LVEVDSGR	2.26	437.735	662.31	y6	3169290	3314811	TRUE
Brain	12210	Carnegie stage 21-22	TOM20 mito	Q15388	FFLEEIQLGEELLAQGEYEK	10.8	795.734	937.463	y8	2291	7388	FALSE
Brain	12210	Carnegie stage 21-22	TOM20 mito	Q15388	LPTISQR	2.93	407.743	604.341	y5	101071	151099	FALSE
Brain	12210	Carnegie stage 21-22	TOM20 mito	Q15388	FFLEEIQLGEELLAQGEYEK	10.8	795.734	824.378	y7	5968	18978	TRUE
Brain	12210	Carnegie stage 21-22	TOM20 mito	Q15388	LPTISQR	2.93	407.743	351.201	y6	446106	697542	TRUE
Brain	12210	Carnegie stage 21-22	TUBA1A cyto	Q71U36	AVFVDLEPTVIDEVR	6.86	567.973	464.759	y8	40113568	20681786	FALSE
Brain	12210	Carnegie stage 21-22	TUBA1A cyto	Q71U36	DVNAAIATIK	4.29	508.293	616.403	y6	29128340	12836665	FALSE
Brain	12210	Carnegie stage 21-22	TUBA1A cyto	Q71U36	AVFVDLEPTVIDEVR	6.86	567.973	631.341	y5	22048174	11530313	TRUE
Brain	12210	Carnegie stage 21-22	TUBA1A cyto	Q71U36	DVNAAIATIK	4.29	508.293	801.483	y8	40040488	17769857	TRUE
Heart	14755	Carnegie stage 21-22	ACTB cyto	P60709	AGFAGDDAPR	2.44	488.728	701.321	y7	71294328	64128366	FALSE
Heart	14755	Carnegie stage 21-22	ACTB cyto	P60709	DLTDYLMK	5.57	499.747	669.328	y5	3266790	1620125	FALSE
Heart	14755	Carnegie stage 21-22	ACTB cyto	P60709	AGFAGDDAPR	2.44	488.728	630.284	y6	122793096	107186188	TRUE
Heart	14755	Carnegie stage 21-22	ACTB cyto	P60709	DLTDYLMK	5.57	499.747	770.375	y6	12471832	6160351	TRUE
Heart	14755	Carnegie stage 21-22	COX4I1 mito	P13073	VNPIQGLASK	3.89	513.801	603.346	y6	1898478	779856	FALSE
Heart	14755	Carnegie stage 21-22	COX4I1 mito	P13073	VNPIQGLASK	3.89	513.801	407.245	y8	14378127	5770169	TRUE
Heart	14755	Carnegie stage 21-22	DHFR2	Q86XF0	NGDLPRPPLR	3.33	378.884	510.801	y9	9607	25575	FALSE
Heart	14755	Carnegie stage 21-22	DHFR2	Q86XF0	QNLVIMGR	3.89	465.763	575.333	y5	16985	10756	FALSE
Heart	14755	Carnegie stage 21-22	DHFR2	Q86XF0	VDMIWIVGGSSVYK	6.81	777.405	1095.58	y10	862	1755	FALSE
Heart	14755	Carnegie stage 21-22	DHFR2	Q86XF0	LLPEYPGVLSDVQEGK	5.75	872.462	646.33	y12	39688	17520	FALSE
Heart	14755	Carnegie stage 21-22	DHFR2	Q86XF0	NGDLPRPPLR	3.33	378.884	368.235	y6	13043	21253	TRUE
Heart	14755	Carnegie stage 21-22	DHFR2	Q86XF0	QNLVIMGR	3.89	465.763	476.265	y4	90399	60697	TRUE
Heart	14755	Carnegie stage 21-22	DHFR2	Q86XF0	VDMIWIVGGSSVYK	6.81	777.405	796.42	y8	1847	4150	TRUE
Heart	14755	Carnegie stage 21-22	DHFR2	Q86XF0	LLPEYPGVLSDVQEGK	5.75	872.462	759.378	y14	855881	261297	TRUE
Heart	14755	Carnegie stage 21-22	HSPD1 mito	P10809	GIIDPTK	2.92	372.219	345.213	y3	9752708	6528639	FALSE
Heart	14755	Carnegie stage 21-22	HSPD1 mito	P10809	GIIDPTK	2.92	372.219	573.324	y5	11958617	7253198	TRUE
Heart	14755	Carnegie stage 21-22	LMNB1 nucl	P20700	AGGPTTPLSPTR	3.11	577.812	485.272	y9	1637512	2038617	FALSE
Heart	14755	Carnegie stage 21-22	LMNB1 nucl	P20700	LVEVDSGR	2.23	437.735	533.268	y5	640988	930789	FALSE
Heart	14755	Carnegie stage 21-22	LMNB1 nucl	P20700	AGGPTTPLSPTR	3.11	577.812	670.388	y6	2460895	2950701	TRUE
Heart	14755	Carnegie stage 21-22	LMNB1 nucl	P20700	LVEVDSGR	2.23	437.735	662.31	y6	2405888	3314811	TRUE
Heart	14755	Carnegie stage 21-22	TOM20 mito	Q15388	FFLEEIQLGEELLAQGEYEK	10.81	795.734	937.463	y8	5580	7388	FALSE
Heart	14755	Carnegie stage 21-22	TOM20 mito	Q15388	LPTISQR	2.93	407.743	604.341	y5	151693	151099	FALSE
Heart	14755	Carnegie stage 21-22	TOM20 mito	Q15388	FFLEEIQLGEELLAQGEYEK	10.81	795.734	824.378	y7	15991	18978	TRUE
Heart	14755	Carnegie stage 21-22	TOM20 mito	Q15388	LPTISQR	2.93	407.743	351.201	y6	668284	697542	TRUE
Heart	14755	Carnegie stage 21-22	TUBA1A cyto	Q71U36	AVFVDLEPTVIDEVR	6.87	567.973	464.759	y8	15264816	20681786	FALSE
Heart	14755	Carnegie stage 21-22	TUBA1A cyto	Q71U36	DVNAAIATIK	4.3	508.293	616.403	y6	7481690	12836665	FALSE
Heart	14755	Carnegie stage 21-22	TUBA1A cyto	Q71U36	AVFVDLEPTVIDEVR	6.87	567.973	631.341	y5	7949611	11530313	TRUE
Heart	14755	Carnegie stage 21-22	TUBA1A cyto	Q71U36	DVNAAIATIK	4.3	508.293	801.483	y8	10080465	17769857	TRUE
Kidney	12613	Carnegie stage 21-22	ACTB cyto	P60709	AGFAGDDAPR	2.4	488.728	701.321	y7	3327224	64128366	FALSE
Kidney	12613	Carnegie stage 21-22	ACTB cyto	P60709	DLTDYLMK	5.56	499.747	669.328	y5	40457	1620125	FALSE
Kidney	12613	Carnegie stage 21-22	ACTB cyto	P60709	AGFAGDDAPR	2.4	488.728	630.284	y6	5359337	107186188	TRUE
Kidney	12613	Carnegie stage 21-22	ACTB cyto	P60709	DLTDYLMK	5.56	499.747	770.375	y6	166196	6160351	TRUE
Kidney	12613	Carnegie stage 21-22	COX4I1 mito	P13073	VNPIQGLASK	3.91	513.801	603.346	y6	6285	779856	FALSE
Kidney	12613	Carnegie stage 21-22	COX4I1 mito	P13073	VNPIQGLASK	3.91	513.801	407.245	y8	53590	5770169	TRUE
Kidney	12613	Carnegie stage 21-22	DHFR2	Q86XF0	NGDLPRPPLR	3.37	378.884	510.801	y9	31	25575	FALSE
Kidney	12613	Carnegie stage 21-22	DHFR2	Q86XF0	QNLVIMGR	3.92	465.763	575.333	y5	35	10756	FALSE
Kidney	12613	Carnegie stage 21-22	DHFR2	Q86XF0	VDMIWIVGGSSVYK	6.77	777.405	1095.58	y10	111	1755	FALSE
Kidney	12613	Carnegie stage 21-22	DHFR2	Q86XF0	LLPEYPGVLSDVQEGK	5.7	872.462	646.33	y12	342	17520	FALSE
Kidney	12613	Carnegie stage 21-22	DHFR2	Q86XF0	NGDLPRPPLR	3.37	378.884	368.235	y6	637	21253	TRUE
Kidney	12613	Carnegie stage 21-22	DHFR2	Q86XF0	QNLVIMGR	3.92	465.763	476.265	y4	1984	60697	TRUE
Kidney	12613	Carnegie stage 21-22	DHFR2	Q86XF0	VDMIWIVGGSSVYK	6.77	777.405	796.42	y8	211	4150	TRUE
Kidney	12613	Carnegie stage 21-22	DHFR2	Q86XF0	LLPEYPGVLSDVQEGK	5.7	872.462	759.378	y14	702	261297	TRUE
Kidney	12613	Carnegie stage 21-22	HSPD1 mito	P10809	GIIDPTK	2.92	372.219	345.213	y3	108050	6528639	FALSE
Kidney	12613	Carnegie stage 21-22	HSPD1 mito	P10809	GIIDPTK	2.92	372.219	573.324	y5	141780	7253198	TRUE
Kidney	12613	Carnegie stage 21-22	LMNB1 nucl	P20700	AGGPTTPLSPTR	3.13	577.812	485.272	y9	126595	2038617	FALSE
Kidney	12613	Carnegie stage 21-22	LMNB1 nucl	P20700	LVEVDSGR	2.17	437.735	533.268	y5	27187	930789	FALSE
Kidney	12613	Carnegie stage 21-22	LMNB1 nucl	P20700	AGGPTTPLSPTR	3.13	577.812	670.388	y6	196388	2950701	TRUE
Kidney	12613	Carnegie stage 21-22	LMNB1 nucl	P20700	LVEVDSGR	2.17	437.735	662.31	y6	107390	3314811	TRUE
Kidney	12613	Carnegie stage 21-22	TOM20 mito	Q15388	FFLEEIQLGEELLAQGEYEK	10.79	795.734	937.463	y8	14	7388	FALSE
Kidney	12613	Carnegie stage 21-22	TOM20 mito	Q15388	LPTISQR	2.94	407.743	604.341	y5	1249	151099	FALSE
Kidney	12613	Carnegie stage 21-22	TOM20 mito	Q15388	FFLEEIQLGEELLAQGEYEK	10.79	795.734	824.378	y7	256	18978	TRUE
Kidney	12613	Carnegie stage 21-22	TOM20 mito	Q15388	LPTISQR	2.94	407.743	351.201	y6	9196	697542	TRUE
Kidney	12613	Carnegie stage 21-22	TUBA1A cyto	Q71U36	AVFVDLEPTVIDEVR	6.88	567.973	464.759	y8	1217157	20681786	FALSE
Kidney	12613	Carnegie stage 21-22	TUBA1A cyto	Q71U36	DVNAAIATIK	4.3	508.293	616.403	y6	420080	12836665	FALSE
Kidney	12613	Carnegie stage 21-22	TUBA1A cyto	Q71U36	AVFVDLEPTVIDEVR	6.88	567.973	631.341	y5	618235	11530313	TRUE
Kidney	12613	Carnegie stage 21-22	TUBA1A cyto	Q71U36	DVNAAIATIK	4.3	508.293	801.483	y8	578490	17769857	TRUE
Liver	12092	Carnegie stage 21-22	ACTB cyto	P60709	AGFAGDDAPR	2.51	488.728	701.321	y7	32753178	64128366	FALSE
Liver	12092	Carnegie stage 21-22	ACTB cyto	P60709	DLTDYLMK	5.56	499.747	669.328	y5	1135004	1620125	FALSE
Liver	12092	Carnegie stage 21-22	ACTB cyto	P60709	AGFAGDDAPR	2.51	488.728	630.284	y6	54453108	107186188	TRUE
Liver	12092	Carnegie stage 21-22	ACTB cyto	P60709	DLTDYLMK	5.56	499.747	770.375	y6	1212420	6160351	TRUE
Liver	12092	Carnegie stage 21-22	COX4I1 mito	P13073	VNPIQGLASK	3.86	513.801	603.346	y6	121342	779856	FALSE
Liver	12092	Carnegie stage 21-22	COX4I1 mito	P13073	VNPIQGLASK	3.86	513.801	407.245	y8	1076324	5770169	TRUE
Liver	12092	Carnegie stage 21-22	DHFR2	Q86XF0	NGDLPRPPLR	3.37	378.884	510.801	y9	6491	25575	FALSE
Liver	12092	Carnegie stage 21-22	DHFR2	Q86XF0	QNLVIMGR	3.85	465.763	575.333	y5	10934	10756	FALSE
Liver	12092	Carnegie stage 21-22	DHFR2	Q86XF0	VDMIWIVGGSSVYK	6.7	777.405	1095.58	y10	843	1755	FALSE
Liver	12092	Carnegie stage 21-22	DHFR2	Q86XF0	LLPEYPGVLSDVQEGK	5.79	872.462	646.33	y12	7265	17520	FALSE
Liver	12092	Carnegie stage 21-22	DHFR2	Q86XF0	NGDLPRPPLR	3.37	378.884	368.235	y6	13646	21253	TRUE
Liver	12092	Carnegie stage 21-22	DHFR2	Q86XF0	QNLVIMGR	3.85	465.763	476.265	y4	27903	60697	TRUE
Liver	12092	Carnegie stage 21-22	DHFR2	Q86XF0	VDMIWIVGGSSVYK	6.7	777.405	796.42	y8	3826	4150	TRUE
Liver	12092	Carnegie stage 21-22	DHFR2	Q86XF0	LLPEYPGVLSDVQEGK	5.79	872.462	759.378	y14	2627	261297	TRUE
Liver	12092	Carnegie stage 21-22	HSPD1 mito	P10809	GIIDPTK	2.92	372.219	345.213	y3	7708159	6528639	FALSE
Liver	12092	Carnegie stage 21-22	HSPD1 mito	P10809	GIIDPTK	2.92	372.219	573.324	y5	8385029	7253198	TRUE
Liver	12092	Carnegie stage 21-22	LMNB1 nucl	P20700	AGGPTTPLSPTR	3.08	577.812	485.272	y9	849927	2038617	FALSE
Liver	12092	Carnegie stage 21-22	LMNB1 nucl	P20700	LVEVDSGR	2.33	437.735	533.268	y5	497412	930789	FALSE
Liver	12092	Carnegie stage 21-22	LMNB1 nucl	P20700	AGGPTTPLSPTR	3.08	577.812	670.388	y6	1277415	2950701	TRUE
Liver	12092	Carnegie stage 21-22	LMNB1 nucl	P20700	LVEVDSGR	2.33	437.735	662.31	y6	1880512	3314811	TRUE
Liver	12092	Carnegie stage 21-22	TOM20 mito	Q15388	FFLEEIQLGEELLAQGEYEK	10.79	795.734	937.463	y8	15976	7388	FALSE
Liver	12092	Carnegie stage 21-22	TOM20 mito	Q15388	LPTISQR	2.91	407.743	604.341	y5	314360	151099	FALSE
Liver	12092	Carnegie stage 21-22	TOM20 mito	Q15388	FFLEEIQLGEELLAQGEYEK	10.79	795.734	824.378	y7	34059	18978	TRUE
Liver	12092	Carnegie stage 21-22	TOM20 mito	Q15388	LPTISQR	2.91	407.743	351.201	y6	1624777	697542	TRUE
Liver	12092	Carnegie stage 21-22	TUBA1A cyto	Q71U36	AVFVDLEPTVIDEVR	6.83	567.973	464.759	y8	8073439	20681786	FALSE
Liver	12092	Carnegie stage 21-22	TUBA1A cyto	Q71U36	DVNAAIATIK	4.28	508.293	616.403	y6	3615468	12836665	FALSE
Liver	12092	Carnegie stage 21-22	TUBA1A cyto	Q71U36	AVFVDLEPTVIDEVR	6.83	567.973	631.341	y5	5022689	11530313	TRUE
Liver	12092	Carnegie stage 21-22	TUBA1A cyto	Q71U36	DVNAAIATIK	4.28	508.293	801.483	y8	4870054	17769857	TRUE
Lung	11364	Carnegie stage 21-22	ACTB cyto	P60709	AGFAGDDAPR	2.47	488.728	701.321	y7	95420368	64128366	FALSE
Lung	11364	Carnegie stage 21-22	ACTB cyto	P60709	DLTDYLMK	5.56	499.747	669.328	y5	1035931	1620125	FALSE
Lung	11364	Carnegie stage 21-22	ACTB cyto	P60709	AGFAGDDAPR	2.47	488.728	630.284	y6	154852784	107186188	TRUE
Lung	11364	Carnegie stage 21-22	ACTB cyto	P60709	DLTDYLMK	5.56	499.747	770.375	y6	4545590	6160351	TRUE
Lung	11364	Carnegie stage 21-22	COX4I1 mito	P13073	VNPIQGLASK	3.87	513.801	603.346	y6	679229	779856	FALSE
Lung	11364	Carnegie stage 21-22	COX4I1 mito	P13073	VNPIQGLASK	3.87	513.801	407.245	y8	4808151	5770169	TRUE
Lung	11364	Carnegie stage 21-22	DHFR2	Q86XF0	NGDLPRPPLR	3.39	378.884	510.801	y9	20567	25575	FALSE
Lung	11364	Carnegie stage 21-22	DHFR2	Q86XF0	QNLVIMGR	3.88	465.763	575.333	y5	3185	10756	FALSE
Lung	11364	Carnegie stage 21-22	DHFR2	Q86XF0	VDMIWIVGGSSVYK	6.75	777.405	1095.58	y10	1152	1755	FALSE
Lung	11364	Carnegie stage 21-22	DHFR2	Q86XF0	LLPEYPGVLSDVQEGK	5.67	872.462	646.33	y12	2297	17520	FALSE
Lung	11364	Carnegie stage 21-22	DHFR2	Q86XF0	NGDLPRPPLR	3.39	378.884	368.235	y6	25325	21253	TRUE
Lung	11364	Carnegie stage 21-22	DHFR2	Q86XF0	QNLVIMGR	3.88	465.763	476.265	y4	82055	60697	TRUE
Lung	11364	Carnegie stage 21-22	DHFR2	Q86XF0	VDMIWIVGGSSVYK	6.75	777.405	796.42	y8	4030	4150	TRUE
Lung	11364	Carnegie stage 21-22	DHFR2	Q86XF0	LLPEYPGVLSDVQEGK	5.67	872.462	759.378	y14	11552	261297	TRUE
Lung	11364	Carnegie stage 21-22	HSPD1 mito	P10809	GIIDPTK	2.92	372.219	345.213	y3	5660148	6528639	FALSE
Lung	11364	Carnegie stage 21-22	HSPD1 mito	P10809	GIIDPTK	2.92	372.219	573.324	y5	6547241	7253198	TRUE
Lung	11364	Carnegie stage 21-22	LMNB1 nucl	P20700	AGGPTTPLSPTR	3.1	577.812	485.272	y9	3629732	2038617	FALSE
Lung	11364	Carnegie stage 21-22	LMNB1 nucl	P20700	LVEVDSGR	2.29	437.735	533.268	y5	1772042	930789	FALSE
Lung	11364	Carnegie stage 21-22	LMNB1 nucl	P20700	AGGPTTPLSPTR	3.1	577.812	670.388	y6	5362181	2950701	TRUE
Lung	11364	Carnegie stage 21-22	LMNB1 nucl	P20700	LVEVDSGR	2.29	437.735	662.31	y6	6478459	3314811	TRUE
Lung	11364	Carnegie stage 21-22	TOM20 mito	Q15388	FFLEEIQLGEELLAQGEYEK	10.8	795.734	937.463	y8	10027	7388	FALSE
Lung	11364	Carnegie stage 21-22	TOM20 mito	Q15388	LPTISQR	2.92	407.743	604.341	y5	258605	151099	FALSE
Lung	11364	Carnegie stage 21-22	TOM20 mito	Q15388	FFLEEIQLGEELLAQGEYEK	10.8	795.734	824.378	y7	25260	18978	TRUE
Lung	11364	Carnegie stage 21-22	TOM20 mito	Q15388	LPTISQR	2.92	407.743	351.201	y6	1245717	697542	TRUE
Lung	11364	Carnegie stage 21-22	TUBA1A cyto	Q71U36	AVFVDLEPTVIDEVR	6.85	567.973	464.759	y8	21081254	20681786	FALSE
Lung	11364	Carnegie stage 21-22	TUBA1A cyto	Q71U36	DVNAAIATIK	4.28	508.293	616.403	y6	9403190	12836665	FALSE
Lung	11364	Carnegie stage 21-22	TUBA1A cyto	Q71U36	AVFVDLEPTVIDEVR	6.85	567.973	631.341	y5	11594032	11530313	TRUE
Lung	11364	Carnegie stage 21-22	TUBA1A cyto	Q71U36	DVNAAIATIK	4.28	508.293	801.483	y8	12846774	17769857	TRUE
Brain	13008	Post-conceptual week 15-17	ACTB cyto	P60709	AGFAGDDAPR	2.44	488.728	701.321	y7	48393948	64128366	FALSE
Brain	13008	Post-conceptual week 15-17	ACTB cyto	P60709	DLTDYLMK	5.56	499.747	669.328	y5	1462883	1620125	FALSE
Brain	13008	Post-conceptual week 15-17	ACTB cyto	P60709	AGFAGDDAPR	2.44	488.728	630.284	y6	85409096	107186188	TRUE
Brain	13008	Post-conceptual week 15-17	ACTB cyto	P60709	DLTDYLMK	5.56	499.747	770.375	y6	5919797	6160351	TRUE
Brain	13008	Post-conceptual week 15-17	COX4I1 mito	P13073	VNPIQGLASK	3.89	513.801	603.346	y6	415138	779856	FALSE
Brain	13008	Post-conceptual week 15-17	COX4I1 mito	P13073	VNPIQGLASK	3.89	513.801	407.245	y8	3000187	5770169	TRUE
Brain	13008	Post-conceptual week 15-17	DHFR2	Q86XF0	NGDLPRPPLR	3.31	378.884	510.801	y9	30070	25575	FALSE
Brain	13008	Post-conceptual week 15-17	DHFR2	Q86XF0	QNLVIMGR	3.88	465.763	575.333	y5	10660	10756	FALSE
Brain	13008	Post-conceptual week 15-17	DHFR2	Q86XF0	VDMIWIVGGSSVYK	6.75	777.405	1095.58	y10	204	1755	FALSE
Brain	13008	Post-conceptual week 15-17	DHFR2	Q86XF0	LLPEYPGVLSDVQEGK	5.67	872.462	646.33	y12	2034	17520	FALSE
Brain	13008	Post-conceptual week 15-17	DHFR2	Q86XF0	NGDLPRPPLR	3.31	378.884	368.235	y6	16173	21253	TRUE
Brain	13008	Post-conceptual week 15-17	DHFR2	Q86XF0	QNLVIMGR	3.88	465.763	476.265	y4	86109	60697	TRUE
Brain	13008	Post-conceptual week 15-17	DHFR2	Q86XF0	VDMIWIVGGSSVYK	6.75	777.405	796.42	y8	816	4150	TRUE
Brain	13008	Post-conceptual week 15-17	DHFR2	Q86XF0	LLPEYPGVLSDVQEGK	5.67	872.462	759.378	y14	2860	261297	TRUE
Brain	13008	Post-conceptual week 15-17	HSPD1 mito	P10809	GIIDPTK	2.92	372.219	345.213	y3	2978482	6528639	FALSE
Brain	13008	Post-conceptual week 15-17	HSPD1 mito	P10809	GIIDPTK	2.92	372.219	573.324	y5	3317293	7253198	TRUE
Brain	13008	Post-conceptual week 15-17	LMNB1 nucl	P20700	AGGPTTPLSPTR	3.11	577.812	485.272	y9	1874173	2038617	FALSE
Brain	13008	Post-conceptual week 15-17	LMNB1 nucl	P20700	LVEVDSGR	2.24	437.735	533.268	y5	725419	930789	FALSE
Brain	13008	Post-conceptual week 15-17	LMNB1 nucl	P20700	AGGPTTPLSPTR	3.11	577.812	670.388	y6	2745840	2950701	TRUE
Brain	13008	Post-conceptual week 15-17	LMNB1 nucl	P20700	LVEVDSGR	2.24	437.735	662.31	y6	2604771	3314811	TRUE
Brain	13008	Post-conceptual week 15-17	TOM20 mito	Q15388	FFLEEIQLGEELLAQGEYEK	10.8	795.734	937.463	y8	7054	7388	FALSE
Brain	13008	Post-conceptual week 15-17	TOM20 mito	Q15388	LPTISQR	2.93	407.743	604.341	y5	111393	151099	FALSE
Brain	13008	Post-conceptual week 15-17	TOM20 mito	Q15388	FFLEEIQLGEELLAQGEYEK	10.8	795.734	824.378	y7	17336	18978	TRUE
Brain	13008	Post-conceptual week 15-17	TOM20 mito	Q15388	LPTISQR	2.93	407.743	351.201	y6	508852	697542	TRUE
Brain	13008	Post-conceptual week 15-17	TUBA1A cyto	Q71U36	AVFVDLEPTVIDEVR	6.84	567.973	464.759	y8	61975772	20681786	FALSE
Brain	13008	Post-conceptual week 15-17	TUBA1A cyto	Q71U36	DVNAAIATIK	4.29	508.293	616.403	y6	50189316	12836665	FALSE
Brain	13008	Post-conceptual week 15-17	TUBA1A cyto	Q71U36	AVFVDLEPTVIDEVR	6.84	567.973	631.341	y5	34179680	11530313	TRUE
Brain	13008	Post-conceptual week 15-17	TUBA1A cyto	Q71U36	DVNAAIATIK	4.29	508.293	801.483	y8	70340832	17769857	TRUE
Heart	14559	Post-conceptual week 15-17	ACTB cyto	P60709	AGFAGDDAPR	2.5	488.728	701.321	y7	138354640	64128366	FALSE
Heart	14559	Post-conceptual week 15-17	ACTB cyto	P60709	DLTDYLMK	5.56	499.747	669.328	y5	1442222	1620125	FALSE
Heart	14559	Post-conceptual week 15-17	ACTB cyto	P60709	AGFAGDDAPR	2.5	488.728	630.284	y6	225717600	107186188	TRUE
Heart	14559	Post-conceptual week 15-17	ACTB cyto	P60709	DLTDYLMK	5.56	499.747	770.375	y6	6005860	6160351	TRUE
Heart	14559	Post-conceptual week 15-17	COX4I1 mito	P13073	VNPIQGLASK	3.85	513.801	603.346	y6	516707	779856	FALSE
Heart	14559	Post-conceptual week 15-17	COX4I1 mito	P13073	VNPIQGLASK	3.85	513.801	407.245	y8	3866430	5770169	TRUE
Heart	14559	Post-conceptual week 15-17	DHFR2	Q86XF0	NGDLPRPPLR	3.37	378.884	510.801	y9	15709	25575	FALSE
Heart	14559	Post-conceptual week 15-17	DHFR2	Q86XF0	QNLVIMGR	3.87	465.763	575.333	y5	20769	10756	FALSE
Heart	14559	Post-conceptual week 15-17	DHFR2	Q86XF0	VDMIWIVGGSSVYK	6.69	777.405	1095.58	y10	506	1755	FALSE
Heart	14559	Post-conceptual week 15-17	DHFR2	Q86XF0	LLPEYPGVLSDVQEGK	5.72	872.462	646.33	y12	14104	17520	FALSE
Heart	14559	Post-conceptual week 15-17	DHFR2	Q86XF0	NGDLPRPPLR	3.37	378.884	368.235	y6	19747	21253	TRUE
Heart	14559	Post-conceptual week 15-17	DHFR2	Q86XF0	QNLVIMGR	3.87	465.763	476.265	y4	52560	60697	TRUE
Heart	14559	Post-conceptual week 15-17	DHFR2	Q86XF0	VDMIWIVGGSSVYK	6.69	777.405	796.42	y8	4589	4150	TRUE
Heart	14559	Post-conceptual week 15-17	DHFR2	Q86XF0	LLPEYPGVLSDVQEGK	5.72	872.462	759.378	y14	199720	261297	TRUE
Heart	14559	Post-conceptual week 15-17	HSPD1 mito	P10809	GIIDPTK	2.92	372.219	345.213	y3	4726590	6528639	FALSE
Heart	14559	Post-conceptual week 15-17	HSPD1 mito	P10809	GIIDPTK	2.92	372.219	573.324	y5	4892418	7253198	TRUE
Heart	14559	Post-conceptual week 15-17	LMNB1 nucl	P20700	AGGPTTPLSPTR	3.08	577.812	485.272	y9	1827559	2038617	FALSE
Heart	14559	Post-conceptual week 15-17	LMNB1 nucl	P20700	LVEVDSGR	2.33	437.735	533.268	y5	970615	930789	FALSE
Heart	14559	Post-conceptual week 15-17	LMNB1 nucl	P20700	AGGPTTPLSPTR	3.08	577.812	670.388	y6	2568759	2950701	TRUE
Heart	14559	Post-conceptual week 15-17	LMNB1 nucl	P20700	LVEVDSGR	2.33	437.735	662.31	y6	3368146	3314811	TRUE
Heart	14559	Post-conceptual week 15-17	TOM20 mito	Q15388	FFLEEIQLGEELLAQGEYEK	10.79	795.734	937.463	y8	4356	7388	FALSE
Heart	14559	Post-conceptual week 15-17	TOM20 mito	Q15388	LPTISQR	2.91	407.743	604.341	y5	95683	151099	FALSE
Heart	14559	Post-conceptual week 15-17	TOM20 mito	Q15388	FFLEEIQLGEELLAQGEYEK	10.79	795.734	824.378	y7	7215	18978	TRUE
Heart	14559	Post-conceptual week 15-17	TOM20 mito	Q15388	LPTISQR	2.91	407.743	351.201	y6	474535	697542	TRUE
Heart	14559	Post-conceptual week 15-17	TUBA1A cyto	Q71U36	AVFVDLEPTVIDEVR	6.83	567.973	464.759	y8	20928766	20681786	FALSE
Heart	14559	Post-conceptual week 15-17	TUBA1A cyto	Q71U36	DVNAAIATIK	4.27	508.293	616.403	y6	6798538	12836665	FALSE
Heart	14559	Post-conceptual week 15-17	TUBA1A cyto	Q71U36	AVFVDLEPTVIDEVR	6.83	567.973	631.341	y5	12947852	11530313	TRUE
Heart	14559	Post-conceptual week 15-17	TUBA1A cyto	Q71U36	DVNAAIATIK	4.27	508.293	801.483	y8	8796664	17769857	TRUE
Kidney	14104	Post-conceptual week 15-17	ACTB cyto	P60709	AGFAGDDAPR	2.5	488.728	701.321	y7	79275176	64128366	FALSE
Kidney	14104	Post-conceptual week 15-17	ACTB cyto	P60709	DLTDYLMK	5.55	499.747	669.328	y5	768423	1620125	FALSE
Kidney	14104	Post-conceptual week 15-17	ACTB cyto	P60709	AGFAGDDAPR	2.5	488.728	630.284	y6	130381176	107186188	TRUE
Kidney	14104	Post-conceptual week 15-17	ACTB cyto	P60709	DLTDYLMK	5.55	499.747	770.375	y6	2928495	6160351	TRUE
Kidney	14104	Post-conceptual week 15-17	COX4I1 mito	P13073	VNPIQGLASK	3.85	513.801	603.346	y6	715126	779856	FALSE
Kidney	14104	Post-conceptual week 15-17	COX4I1 mito	P13073	VNPIQGLASK	3.85	513.801	407.245	y8	5228995	5770169	TRUE
Kidney	14104	Post-conceptual week 15-17	DHFR2	Q86XF0	NGDLPRPPLR	3.5	378.884	510.801	y9	46638	25575	FALSE
Kidney	14104	Post-conceptual week 15-17	DHFR2	Q86XF0	QNLVIMGR	3.96	465.763	575.333	y5	15194	10756	FALSE
Kidney	14104	Post-conceptual week 15-17	DHFR2	Q86XF0	VDMIWIVGGSSVYK	6.85	777.405	1095.58	y10	4263	1755	FALSE
Kidney	14104	Post-conceptual week 15-17	DHFR2	Q86XF0	LLPEYPGVLSDVQEGK	5.79	872.462	646.33	y12	9571	17520	FALSE
Kidney	14104	Post-conceptual week 15-17	DHFR2	Q86XF0	NGDLPRPPLR	3.5	378.884	368.235	y6	8683	21253	TRUE
Kidney	14104	Post-conceptual week 15-17	DHFR2	Q86XF0	QNLVIMGR	3.96	465.763	476.265	y4	16233	60697	TRUE
Kidney	14104	Post-conceptual week 15-17	DHFR2	Q86XF0	VDMIWIVGGSSVYK	6.85	777.405	796.42	y8	518	4150	TRUE
Kidney	14104	Post-conceptual week 15-17	DHFR2	Q86XF0	LLPEYPGVLSDVQEGK	5.79	872.462	759.378	y14	4558	261297	TRUE
Kidney	14104	Post-conceptual week 15-17	HSPD1 mito	P10809	GIIDPTK	2.92	372.219	345.213	y3	7805928	6528639	FALSE
Kidney	14104	Post-conceptual week 15-17	HSPD1 mito	P10809	GIIDPTK	2.92	372.219	573.324	y5	8193911	7253198	TRUE
Kidney	14104	Post-conceptual week 15-17	LMNB1 nucl	P20700	AGGPTTPLSPTR	3.08	577.812	485.272	y9	2842637	2038617	FALSE
Kidney	14104	Post-conceptual week 15-17	LMNB1 nucl	P20700	LVEVDSGR	2.31	437.735	533.268	y5	1792316	930789	FALSE
Kidney	14104	Post-conceptual week 15-17	LMNB1 nucl	P20700	AGGPTTPLSPTR	3.08	577.812	670.388	y6	4069859	2950701	TRUE
Kidney	14104	Post-conceptual week 15-17	LMNB1 nucl	P20700	LVEVDSGR	2.31	437.735	662.31	y6	6428854	3314811	TRUE
Kidney	14104	Post-conceptual week 15-17	TOM20 mito	Q15388	FFLEEIQLGEELLAQGEYEK	10.79	795.734	937.463	y8	12105	7388	FALSE
Kidney	14104	Post-conceptual week 15-17	TOM20 mito	Q15388	LPTISQR	2.91	407.743	604.341	y5	173577	151099	FALSE
Kidney	14104	Post-conceptual week 15-17	TOM20 mito	Q15388	FFLEEIQLGEELLAQGEYEK	10.79	795.734	824.378	y7	19422	18978	TRUE
Kidney	14104	Post-conceptual week 15-17	TOM20 mito	Q15388	LPTISQR	2.91	407.743	351.201	y6	728611	697542	TRUE
Kidney	14104	Post-conceptual week 15-17	TUBA1A cyto	Q71U36	AVFVDLEPTVIDEVR	6.82	567.973	464.759	y8	13957284	20681786	FALSE
Kidney	14104	Post-conceptual week 15-17	TUBA1A cyto	Q71U36	DVNAAIATIK	4.27	508.293	616.403	y6	4372902	12836665	FALSE
Kidney	14104	Post-conceptual week 15-17	TUBA1A cyto	Q71U36	AVFVDLEPTVIDEVR	6.82	567.973	631.341	y5	8778567	11530313	TRUE
Kidney	14104	Post-conceptual week 15-17	TUBA1A cyto	Q71U36	DVNAAIATIK	4.27	508.293	801.483	y8	5701857	17769857	TRUE
Liver	13454	Post-conceptual week 15-17	ACTB cyto	P60709	AGFAGDDAPR	2.48	488.728	701.321	y7	30640400	64128366	FALSE
Liver	13454	Post-conceptual week 15-17	ACTB cyto	P60709	DLTDYLMK	5.56	499.747	669.328	y5	872334	1620125	FALSE
Liver	13454	Post-conceptual week 15-17	ACTB cyto	P60709	AGFAGDDAPR	2.48	488.728	630.284	y6	51581116	107186188	TRUE
Liver	13454	Post-conceptual week 15-17	ACTB cyto	P60709	DLTDYLMK	5.56	499.747	770.375	y6	2482171	6160351	TRUE
Liver	13454	Post-conceptual week 15-17	COX4I1 mito	P13073	VNPIQGLASK	3.87	513.801	603.346	y6	896297	779856	FALSE
Liver	13454	Post-conceptual week 15-17	COX4I1 mito	P13073	VNPIQGLASK	3.87	513.801	407.245	y8	6431364	5770169	TRUE
Liver	13454	Post-conceptual week 15-17	DHFR2	Q86XF0	NGDLPRPPLR	3.3	378.884	510.801	y9	32791	25575	FALSE
Liver	13454	Post-conceptual week 15-17	DHFR2	Q86XF0	QNLVIMGR	3.87	465.763	575.333	y5	13733	10756	FALSE
Liver	13454	Post-conceptual week 15-17	DHFR2	Q86XF0	VDMIWIVGGSSVYK	6.66	777.405	1095.58	y10	2201	1755	FALSE
Liver	13454	Post-conceptual week 15-17	DHFR2	Q86XF0	LLPEYPGVLSDVQEGK	5.79	872.462	646.33	y12	2113	17520	FALSE
Liver	13454	Post-conceptual week 15-17	DHFR2	Q86XF0	NGDLPRPPLR	3.3	378.884	368.235	y6	11348	21253	TRUE
Liver	13454	Post-conceptual week 15-17	DHFR2	Q86XF0	QNLVIMGR	3.87	465.763	476.265	y4	40686	60697	TRUE
Liver	13454	Post-conceptual week 15-17	DHFR2	Q86XF0	VDMIWIVGGSSVYK	6.66	777.405	796.42	y8	8844	4150	TRUE
Liver	13454	Post-conceptual week 15-17	DHFR2	Q86XF0	LLPEYPGVLSDVQEGK	5.79	872.462	759.378	y14	968	261297	TRUE
Liver	13454	Post-conceptual week 15-17	HSPD1 mito	P10809	GIIDPTK	2.91	372.219	345.213	y3	8522073	6528639	FALSE
Liver	13454	Post-conceptual week 15-17	HSPD1 mito	P10809	GIIDPTK	2.91	372.219	573.324	y5	8977609	7253198	TRUE
Liver	13454	Post-conceptual week 15-17	LMNB1 nucl	P20700	AGGPTTPLSPTR	3.09	577.812	485.272	y9	665643	2038617	FALSE
Liver	13454	Post-conceptual week 15-17	LMNB1 nucl	P20700	LVEVDSGR	2.28	437.735	533.268	y5	401480	930789	FALSE
Liver	13454	Post-conceptual week 15-17	LMNB1 nucl	P20700	AGGPTTPLSPTR	3.09	577.812	670.388	y6	959150	2950701	TRUE
Liver	13454	Post-conceptual week 15-17	LMNB1 nucl	P20700	LVEVDSGR	2.28	437.735	662.31	y6	1230914	3314811	TRUE
Liver	13454	Post-conceptual week 15-17	TOM20 mito	Q15388	FFLEEIQLGEELLAQGEYEK	10.77	795.734	937.463	y8	21923	7388	FALSE
Liver	13454	Post-conceptual week 15-17	TOM20 mito	Q15388	LPTISQR	2.91	407.743	604.341	y5	172337	151099	FALSE
Liver	13454	Post-conceptual week 15-17	TOM20 mito	Q15388	FFLEEIQLGEELLAQGEYEK	10.77	795.734	824.378	y7	61500	18978	TRUE
Liver	13454	Post-conceptual week 15-17	TOM20 mito	Q15388	LPTISQR	2.91	407.743	351.201	y6	950124	697542	TRUE
Liver	13454	Post-conceptual week 15-17	TUBA1A cyto	Q71U36	AVFVDLEPTVIDEVR	6.83	567.973	464.759	y8	7823352	20681786	FALSE
Liver	13454	Post-conceptual week 15-17	TUBA1A cyto	Q71U36	DVNAAIATIK	4.29	508.293	616.403	y6	3514235	12836665	FALSE
Liver	13454	Post-conceptual week 15-17	TUBA1A cyto	Q71U36	AVFVDLEPTVIDEVR	6.83	567.973	631.341	y5	4677890	11530313	TRUE
Liver	13454	Post-conceptual week 15-17	TUBA1A cyto	Q71U36	DVNAAIATIK	4.29	508.293	801.483	y8	4466907	17769857	TRUE
Lung	13209	Post-conceptual week 15-17	ACTB cyto	P60709	AGFAGDDAPR	2.47	488.728	701.321	y7	69107112	64128366	FALSE
Lung	13209	Post-conceptual week 15-17	ACTB cyto	P60709	DLTDYLMK	5.56	499.747	669.328	y5	1218730	1620125	FALSE
Lung	13209	Post-conceptual week 15-17	ACTB cyto	P60709	AGFAGDDAPR	2.47	488.728	630.284	y6	113166520	107186188	TRUE
Lung	13209	Post-conceptual week 15-17	ACTB cyto	P60709	DLTDYLMK	5.56	499.747	770.375	y6	5054830	6160351	TRUE
Lung	13209	Post-conceptual week 15-17	COX4I1 mito	P13073	VNPIQGLASK	3.87	513.801	603.346	y6	601191	779856	FALSE
Lung	13209	Post-conceptual week 15-17	COX4I1 mito	P13073	VNPIQGLASK	3.87	513.801	407.245	y8	4223783	5770169	TRUE
Lung	13209	Post-conceptual week 15-17	DHFR2	Q86XF0	NGDLPRPPLR	3.49	378.884	510.801	y9	37724	25575	FALSE
Lung	13209	Post-conceptual week 15-17	DHFR2	Q86XF0	QNLVIMGR	3.87	465.763	575.333	y5	977	10756	FALSE
Lung	13209	Post-conceptual week 15-17	DHFR2	Q86XF0	VDMIWIVGGSSVYK	6.76	777.405	1095.58	y10	698	1755	FALSE
Lung	13209	Post-conceptual week 15-17	DHFR2	Q86XF0	LLPEYPGVLSDVQEGK	5.68	872.462	646.33	y12	426	17520	FALSE
Lung	13209	Post-conceptual week 15-17	DHFR2	Q86XF0	NGDLPRPPLR	3.49	378.884	368.235	y6	10061	21253	TRUE
Lung	13209	Post-conceptual week 15-17	DHFR2	Q86XF0	QNLVIMGR	3.87	465.763	476.265	y4	50576	60697	TRUE
Lung	13209	Post-conceptual week 15-17	DHFR2	Q86XF0	VDMIWIVGGSSVYK	6.76	777.405	796.42	y8	1237	4150	TRUE
Lung	13209	Post-conceptual week 15-17	DHFR2	Q86XF0	LLPEYPGVLSDVQEGK	5.68	872.462	759.378	y14	1433	261297	TRUE
Lung	13209	Post-conceptual week 15-17	HSPD1 mito	P10809	GIIDPTK	2.92	372.219	345.213	y3	5196582	6528639	FALSE
Lung	13209	Post-conceptual week 15-17	HSPD1 mito	P10809	GIIDPTK	2.92	372.219	573.324	y5	5437739	7253198	TRUE
Lung	13209	Post-conceptual week 15-17	LMNB1 nucl	P20700	AGGPTTPLSPTR	3.1	577.812	485.272	y9	3189694	2038617	FALSE
Lung	13209	Post-conceptual week 15-17	LMNB1 nucl	P20700	LVEVDSGR	2.28	437.735	533.268	y5	1596672	930789	FALSE
Lung	13209	Post-conceptual week 15-17	LMNB1 nucl	P20700	AGGPTTPLSPTR	3.1	577.812	670.388	y6	4483441	2950701	TRUE
Lung	13209	Post-conceptual week 15-17	LMNB1 nucl	P20700	LVEVDSGR	2.28	437.735	662.31	y6	5671586	3314811	TRUE
Lung	13209	Post-conceptual week 15-17	TOM20 mito	Q15388	FFLEEIQLGEELLAQGEYEK	10.77	795.734	937.463	y8	7153	7388	FALSE
Lung	13209	Post-conceptual week 15-17	TOM20 mito	Q15388	LPTISQR	2.91	407.743	604.341	y5	192097	151099	FALSE
Lung	13209	Post-conceptual week 15-17	TOM20 mito	Q15388	FFLEEIQLGEELLAQGEYEK	10.77	795.734	824.378	y7	25591	18978	TRUE
Lung	13209	Post-conceptual week 15-17	TOM20 mito	Q15388	LPTISQR	2.91	407.743	351.201	y6	872251	697542	TRUE
Lung	13209	Post-conceptual week 15-17	TUBA1A cyto	Q71U36	AVFVDLEPTVIDEVR	6.85	567.973	464.759	y8	7283575	20681786	FALSE
Lung	13209	Post-conceptual week 15-17	TUBA1A cyto	Q71U36	DVNAAIATIK	4.29	508.293	616.403	y6	2524202	12836665	FALSE
Lung	13209	Post-conceptual week 15-17	TUBA1A cyto	Q71U36	AVFVDLEPTVIDEVR	6.85	567.973	631.341	y5	4224330	11530313	TRUE
Lung	13209	Post-conceptual week 15-17	TUBA1A cyto	Q71U36	DVNAAIATIK	4.29	508.293	801.483	y8	3274101	17769857	TRUE
Brain	12542	Post-conceptual week 9-10	ACTB cyto	P60709	AGFAGDDAPR	2.42	488.728	701.321	y7	66451112	64128366	FALSE
Brain	12542	Post-conceptual week 9-10	ACTB cyto	P60709	DLTDYLMK	5.56	499.747	669.328	y5	6521018	1620125	FALSE
Brain	12542	Post-conceptual week 9-10	ACTB cyto	P60709	AGFAGDDAPR	2.42	488.728	630.284	y6	118821952	107186188	TRUE
Brain	12542	Post-conceptual week 9-10	ACTB cyto	P60709	DLTDYLMK	5.56	499.747	770.375	y6	26160096	6160351	TRUE
Brain	12542	Post-conceptual week 9-10	COX4I1 mito	P13073	VNPIQGLASK	3.89	513.801	603.346	y6	998453	779856	FALSE
Brain	12542	Post-conceptual week 9-10	COX4I1 mito	P13073	VNPIQGLASK	3.89	513.801	407.245	y8	7580634	5770169	TRUE
Brain	12542	Post-conceptual week 9-10	DHFR2	Q86XF0	NGDLPRPPLR	3.39	378.884	510.801	y9	60602	25575	FALSE
Brain	12542	Post-conceptual week 9-10	DHFR2	Q86XF0	QNLVIMGR	3.88	465.763	575.333	y5	3797	10756	FALSE
Brain	12542	Post-conceptual week 9-10	DHFR2	Q86XF0	VDMIWIVGGSSVYK	6.8	777.405	1095.58	y10	1374	1755	FALSE
Brain	12542	Post-conceptual week 9-10	DHFR2	Q86XF0	LLPEYPGVLSDVQEGK	5.68	872.462	646.33	y12	1499	17520	FALSE
Brain	12542	Post-conceptual week 9-10	DHFR2	Q86XF0	NGDLPRPPLR	3.39	378.884	368.235	y6	29471	21253	TRUE
Brain	12542	Post-conceptual week 9-10	DHFR2	Q86XF0	QNLVIMGR	3.88	465.763	476.265	y4	107806	60697	TRUE
Brain	12542	Post-conceptual week 9-10	DHFR2	Q86XF0	VDMIWIVGGSSVYK	6.8	777.405	796.42	y8	12366	4150	TRUE
Brain	12542	Post-conceptual week 9-10	DHFR2	Q86XF0	LLPEYPGVLSDVQEGK	5.68	872.462	759.378	y14	5849	261297	TRUE
Brain	12542	Post-conceptual week 9-10	HSPD1 mito	P10809	GIIDPTK	2.92	372.219	345.213	y3	5877661	6528639	FALSE
Brain	12542	Post-conceptual week 9-10	HSPD1 mito	P10809	GIIDPTK	2.92	372.219	573.324	y5	6607913	7253198	TRUE
Brain	12542	Post-conceptual week 9-10	LMNB1 nucl	P20700	AGGPTTPLSPTR	3.11	577.812	485.272	y9	2312535	2038617	FALSE
Brain	12542	Post-conceptual week 9-10	LMNB1 nucl	P20700	LVEVDSGR	2.21	437.735	533.268	y5	802836	930789	FALSE
Brain	12542	Post-conceptual week 9-10	LMNB1 nucl	P20700	AGGPTTPLSPTR	3.11	577.812	670.388	y6	3347155	2950701	TRUE
Brain	12542	Post-conceptual week 9-10	LMNB1 nucl	P20700	LVEVDSGR	2.21	437.735	662.31	y6	2919403	3314811	TRUE
Brain	12542	Post-conceptual week 9-10	TOM20 mito	Q15388	FFLEEIQLGEELLAQGEYEK	10.8	795.734	937.463	y8	1029	7388	FALSE
Brain	12542	Post-conceptual week 9-10	TOM20 mito	Q15388	LPTISQR	2.92	407.743	604.341	y5	90950	151099	FALSE
Brain	12542	Post-conceptual week 9-10	TOM20 mito	Q15388	FFLEEIQLGEELLAQGEYEK	10.8	795.734	824.378	y7	4056	18978	TRUE
Brain	12542	Post-conceptual week 9-10	TOM20 mito	Q15388	LPTISQR	2.92	407.743	351.201	y6	424661	697542	TRUE
Brain	12542	Post-conceptual week 9-10	TUBA1A cyto	Q71U36	AVFVDLEPTVIDEVR	6.85	567.973	464.759	y8	72108376	20681786	FALSE
Brain	12542	Post-conceptual week 9-10	TUBA1A cyto	Q71U36	DVNAAIATIK	4.29	508.293	616.403	y6	61000020	12836665	FALSE
Brain	12542	Post-conceptual week 9-10	TUBA1A cyto	Q71U36	AVFVDLEPTVIDEVR	6.85	567.973	631.341	y5	38306176	11530313	TRUE
Brain	12542	Post-conceptual week 9-10	TUBA1A cyto	Q71U36	DVNAAIATIK	4.29	508.293	801.483	y8	87678280	17769857	TRUE
Heart	14326	Post-conceptual week 9-10	ACTB cyto	P60709	AGFAGDDAPR	2.46	488.728	701.321	y7	136055648	64128366	FALSE
Heart	14326	Post-conceptual week 9-10	ACTB cyto	P60709	DLTDYLMK	5.56	499.747	669.328	y5	1769514	1620125	FALSE
Heart	14326	Post-conceptual week 9-10	ACTB cyto	P60709	AGFAGDDAPR	2.46	488.728	630.284	y6	225351152	107186188	TRUE
Heart	14326	Post-conceptual week 9-10	ACTB cyto	P60709	DLTDYLMK	5.56	499.747	770.375	y6	7738173	6160351	TRUE
Heart	14326	Post-conceptual week 9-10	COX4I1 mito	P13073	VNPIQGLASK	3.86	513.801	603.346	y6	2873133	779856	FALSE
Heart	14326	Post-conceptual week 9-10	COX4I1 mito	P13073	VNPIQGLASK	3.86	513.801	407.245	y8	21032252	5770169	TRUE
Heart	14326	Post-conceptual week 9-10	DHFR2	Q86XF0	NGDLPRPPLR	3.35	378.884	510.801	y9	22893	25575	FALSE
Heart	14326	Post-conceptual week 9-10	DHFR2	Q86XF0	QNLVIMGR	3.87	465.763	575.333	y5	13906	10756	FALSE
Heart	14326	Post-conceptual week 9-10	DHFR2	Q86XF0	VDMIWIVGGSSVYK	6.65	777.405	1095.58	y10	2591	1755	FALSE
Heart	14326	Post-conceptual week 9-10	DHFR2	Q86XF0	LLPEYPGVLSDVQEGK	5.73	872.462	646.33	y12	169381	17520	FALSE
Heart	14326	Post-conceptual week 9-10	DHFR2	Q86XF0	NGDLPRPPLR	3.35	378.884	368.235	y6	36975	21253	TRUE
Heart	14326	Post-conceptual week 9-10	DHFR2	Q86XF0	QNLVIMGR	3.87	465.763	476.265	y4	99470	60697	TRUE
Heart	14326	Post-conceptual week 9-10	DHFR2	Q86XF0	VDMIWIVGGSSVYK	6.65	777.405	796.42	y8	5412	4150	TRUE
Heart	14326	Post-conceptual week 9-10	DHFR2	Q86XF0	LLPEYPGVLSDVQEGK	5.73	872.462	759.378	y14	2900279	261297	TRUE
Heart	14326	Post-conceptual week 9-10	HSPD1 mito	P10809	GIIDPTK	2.91	372.219	345.213	y3	9347395	6528639	FALSE
Heart	14326	Post-conceptual week 9-10	HSPD1 mito	P10809	GIIDPTK	2.91	372.219	573.324	y5	10178878	7253198	TRUE
Heart	14326	Post-conceptual week 9-10	LMNB1 nucl	P20700	AGGPTTPLSPTR	3.09	577.812	485.272	y9	1885306	2038617	FALSE
Heart	14326	Post-conceptual week 9-10	LMNB1 nucl	P20700	LVEVDSGR	2.26	437.735	533.268	y5	768880	930789	FALSE
Heart	14326	Post-conceptual week 9-10	LMNB1 nucl	P20700	AGGPTTPLSPTR	3.09	577.812	670.388	y6	2755265	2950701	TRUE
Heart	14326	Post-conceptual week 9-10	LMNB1 nucl	P20700	LVEVDSGR	2.26	437.735	662.31	y6	2867312	3314811	TRUE
Heart	14326	Post-conceptual week 9-10	TOM20 mito	Q15388	FFLEEIQLGEELLAQGEYEK	10.79	795.734	937.463	y8	8696	7388	FALSE
Heart	14326	Post-conceptual week 9-10	TOM20 mito	Q15388	LPTISQR	2.91	407.743	604.341	y5	211627	151099	FALSE
Heart	14326	Post-conceptual week 9-10	TOM20 mito	Q15388	FFLEEIQLGEELLAQGEYEK	10.79	795.734	824.378	y7	21658	18978	TRUE
Heart	14326	Post-conceptual week 9-10	TOM20 mito	Q15388	LPTISQR	2.91	407.743	351.201	y6	795591	697542	TRUE
Heart	14326	Post-conceptual week 9-10	TUBA1A cyto	Q71U36	AVFVDLEPTVIDEVR	6.84	567.973	464.759	y8	13831893	20681786	FALSE
Heart	14326	Post-conceptual week 9-10	TUBA1A cyto	Q71U36	DVNAAIATIK	4.28	508.293	616.403	y6	4659756	12836665	FALSE
Heart	14326	Post-conceptual week 9-10	TUBA1A cyto	Q71U36	AVFVDLEPTVIDEVR	6.84	567.973	631.341	y5	7924921	11530313	TRUE
Heart	14326	Post-conceptual week 9-10	TUBA1A cyto	Q71U36	DVNAAIATIK	4.28	508.293	801.483	y8	6170171	17769857	TRUE
Kidney	10951	Post-conceptual week 9-10	ACTB cyto	P60709	AGFAGDDAPR	2.46	488.728	701.321	y7	119317288	64128366	FALSE
Kidney	10951	Post-conceptual week 9-10	ACTB cyto	P60709	DLTDYLMK	5.56	499.747	669.328	y5	298948	1620125	FALSE
Kidney	10951	Post-conceptual week 9-10	ACTB cyto	P60709	AGFAGDDAPR	2.46	488.728	630.284	y6	195424704	107186188	TRUE
Kidney	10951	Post-conceptual week 9-10	ACTB cyto	P60709	DLTDYLMK	5.56	499.747	770.375	y6	1215584	6160351	TRUE
Kidney	10951	Post-conceptual week 9-10	COX4I1 mito	P13073	VNPIQGLASK	3.87	513.801	603.346	y6	870070	779856	FALSE
Kidney	10951	Post-conceptual week 9-10	COX4I1 mito	P13073	VNPIQGLASK	3.87	513.801	407.245	y8	6507875	5770169	TRUE
Kidney	10951	Post-conceptual week 9-10	DHFR2	Q86XF0	NGDLPRPPLR	3.3	378.884	510.801	y9	13643	25575	FALSE
Kidney	10951	Post-conceptual week 9-10	DHFR2	Q86XF0	QNLVIMGR	3.88	465.763	575.333	y5	2395	10756	FALSE
Kidney	10951	Post-conceptual week 9-10	DHFR2	Q86XF0	VDMIWIVGGSSVYK	6.72	777.405	1095.58	y10	3981	1755	FALSE
Kidney	10951	Post-conceptual week 9-10	DHFR2	Q86XF0	LLPEYPGVLSDVQEGK	5.68	872.462	646.33	y12	4220	17520	FALSE
Kidney	10951	Post-conceptual week 9-10	DHFR2	Q86XF0	NGDLPRPPLR	3.3	378.884	368.235	y6	17178	21253	TRUE
Kidney	10951	Post-conceptual week 9-10	DHFR2	Q86XF0	QNLVIMGR	3.88	465.763	476.265	y4	61679	60697	TRUE
Kidney	10951	Post-conceptual week 9-10	DHFR2	Q86XF0	VDMIWIVGGSSVYK	6.72	777.405	796.42	y8	7291	4150	TRUE
Kidney	10951	Post-conceptual week 9-10	DHFR2	Q86XF0	LLPEYPGVLSDVQEGK	5.68	872.462	759.378	y14	9517	261297	TRUE
Kidney	10951	Post-conceptual week 9-10	HSPD1 mito	P10809	GIIDPTK	2.91	372.219	345.213	y3	12382926	6528639	FALSE
Kidney	10951	Post-conceptual week 9-10	HSPD1 mito	P10809	GIIDPTK	2.91	372.219	573.324	y5	13553606	7253198	TRUE
Kidney	10951	Post-conceptual week 9-10	LMNB1 nucl	P20700	AGGPTTPLSPTR	3.09	577.812	485.272	y9	5299384	2038617	FALSE
Kidney	10951	Post-conceptual week 9-10	LMNB1 nucl	P20700	LVEVDSGR	2.28	437.735	533.268	y5	2336816	930789	FALSE
Kidney	10951	Post-conceptual week 9-10	LMNB1 nucl	P20700	AGGPTTPLSPTR	3.09	577.812	670.388	y6	7696830	2950701	TRUE
Kidney	10951	Post-conceptual week 9-10	LMNB1 nucl	P20700	LVEVDSGR	2.28	437.735	662.31	y6	8477294	3314811	TRUE
Kidney	10951	Post-conceptual week 9-10	TOM20 mito	Q15388	FFLEEIQLGEELLAQGEYEK	10.8	795.734	937.463	y8	1178	7388	FALSE
Kidney	10951	Post-conceptual week 9-10	TOM20 mito	Q15388	LPTISQR	2.91	407.743	604.341	y5	185549	151099	FALSE
Kidney	10951	Post-conceptual week 9-10	TOM20 mito	Q15388	FFLEEIQLGEELLAQGEYEK	10.8	795.734	824.378	y7	4148	18978	TRUE
Kidney	10951	Post-conceptual week 9-10	TOM20 mito	Q15388	LPTISQR	2.91	407.743	351.201	y6	831426	697542	TRUE
Kidney	10951	Post-conceptual week 9-10	TUBA1A cyto	Q71U36	AVFVDLEPTVIDEVR	6.84	567.973	464.759	y8	23599284	20681786	FALSE
Kidney	10951	Post-conceptual week 9-10	TUBA1A cyto	Q71U36	DVNAAIATIK	4.28	508.293	616.403	y6	9103367	12836665	FALSE
Kidney	10951	Post-conceptual week 9-10	TUBA1A cyto	Q71U36	AVFVDLEPTVIDEVR	6.84	567.973	631.341	y5	13488989	11530313	TRUE
Kidney	10951	Post-conceptual week 9-10	TUBA1A cyto	Q71U36	DVNAAIATIK	4.28	508.293	801.483	y8	12193311	17769857	TRUE
Liver	12542	Post-conceptual week 9-10	ACTB cyto	P60709	AGFAGDDAPR	2.47	488.728	701.321	y7	21129368	64128366	FALSE
Liver	12542	Post-conceptual week 9-10	ACTB cyto	P60709	DLTDYLMK	5.56	499.747	669.328	y5	699421	1620125	FALSE
Liver	12542	Post-conceptual week 9-10	ACTB cyto	P60709	AGFAGDDAPR	2.47	488.728	630.284	y6	35325692	107186188	TRUE
Liver	12542	Post-conceptual week 9-10	ACTB cyto	P60709	DLTDYLMK	5.56	499.747	770.375	y6	1713393	6160351	TRUE
Liver	12542	Post-conceptual week 9-10	COX4I1 mito	P13073	VNPIQGLASK	3.88	513.801	603.346	y6	746499	779856	FALSE
Liver	12542	Post-conceptual week 9-10	COX4I1 mito	P13073	VNPIQGLASK	3.88	513.801	407.245	y8	5530394	5770169	TRUE
Liver	12542	Post-conceptual week 9-10	DHFR2	Q86XF0	NGDLPRPPLR	3.34	378.884	510.801	y9	35078	25575	FALSE
Liver	12542	Post-conceptual week 9-10	DHFR2	Q86XF0	QNLVIMGR	3.88	465.763	575.333	y5	16237	10756	FALSE
Liver	12542	Post-conceptual week 9-10	DHFR2	Q86XF0	VDMIWIVGGSSVYK	6.79	777.405	1095.58	y10	5148	1755	FALSE
Liver	12542	Post-conceptual week 9-10	DHFR2	Q86XF0	LLPEYPGVLSDVQEGK	5.69	872.462	646.33	y12	2349	17520	FALSE
Liver	12542	Post-conceptual week 9-10	DHFR2	Q86XF0	NGDLPRPPLR	3.34	378.884	368.235	y6	20373	21253	TRUE
Liver	12542	Post-conceptual week 9-10	DHFR2	Q86XF0	QNLVIMGR	3.88	465.763	476.265	y4	36005	60697	TRUE
Liver	12542	Post-conceptual week 9-10	DHFR2	Q86XF0	VDMIWIVGGSSVYK	6.79	777.405	796.42	y8	5921	4150	TRUE
Liver	12542	Post-conceptual week 9-10	DHFR2	Q86XF0	LLPEYPGVLSDVQEGK	5.69	872.462	759.378	y14	1817	261297	TRUE
Liver	12542	Post-conceptual week 9-10	HSPD1 mito	P10809	GIIDPTK	2.92	372.219	345.213	y3	9283694	6528639	FALSE
Liver	12542	Post-conceptual week 9-10	HSPD1 mito	P10809	GIIDPTK	2.92	372.219	573.324	y5	10262234	7253198	TRUE
Liver	12542	Post-conceptual week 9-10	LMNB1 nucl	P20700	AGGPTTPLSPTR	3.11	577.812	485.272	y9	547436	2038617	FALSE
Liver	12542	Post-conceptual week 9-10	LMNB1 nucl	P20700	LVEVDSGR	2.28	437.735	533.268	y5	359364	930789	FALSE
Liver	12542	Post-conceptual week 9-10	LMNB1 nucl	P20700	AGGPTTPLSPTR	3.11	577.812	670.388	y6	788639	2950701	TRUE
Liver	12542	Post-conceptual week 9-10	LMNB1 nucl	P20700	LVEVDSGR	2.28	437.735	662.31	y6	1011109	3314811	TRUE
Liver	12542	Post-conceptual week 9-10	TOM20 mito	Q15388	FFLEEIQLGEELLAQGEYEK	10.78	795.734	937.463	y8	20190	7388	FALSE
Liver	12542	Post-conceptual week 9-10	TOM20 mito	Q15388	LPTISQR	2.93	407.743	604.341	y5	215418	151099	FALSE
Liver	12542	Post-conceptual week 9-10	TOM20 mito	Q15388	FFLEEIQLGEELLAQGEYEK	10.78	795.734	824.378	y7	59790	18978	TRUE
Liver	12542	Post-conceptual week 9-10	TOM20 mito	Q15388	LPTISQR	2.93	407.743	351.201	y6	922305	697542	TRUE
Liver	12542	Post-conceptual week 9-10	TUBA1A cyto	Q71U36	AVFVDLEPTVIDEVR	6.85	567.973	464.759	y8	5352535	20681786	FALSE
Liver	12542	Post-conceptual week 9-10	TUBA1A cyto	Q71U36	DVNAAIATIK	4.29	508.293	616.403	y6	3162285	12836665	FALSE
Liver	12542	Post-conceptual week 9-10	TUBA1A cyto	Q71U36	AVFVDLEPTVIDEVR	6.85	567.973	631.341	y5	2929337	11530313	TRUE
Liver	12542	Post-conceptual week 9-10	TUBA1A cyto	Q71U36	DVNAAIATIK	4.29	508.293	801.483	y8	4090893	17769857	TRUE
Lung	12412	Post-conceptual week 9-10	ACTB cyto	P60709	AGFAGDDAPR	2.44	488.728	701.321	y7	61361588	64128366	FALSE
Lung	12412	Post-conceptual week 9-10	ACTB cyto	P60709	DLTDYLMK	5.57	499.747	669.328	y5	1505933	1620125	FALSE
Lung	12412	Post-conceptual week 9-10	ACTB cyto	P60709	AGFAGDDAPR	2.44	488.728	630.284	y6	106751432	107186188	TRUE
Lung	12412	Post-conceptual week 9-10	ACTB cyto	P60709	DLTDYLMK	5.57	499.747	770.375	y6	6057046	6160351	TRUE
Lung	12412	Post-conceptual week 9-10	COX4I1 mito	P13073	VNPIQGLASK	3.89	513.801	603.346	y6	454000	779856	FALSE
Lung	12412	Post-conceptual week 9-10	COX4I1 mito	P13073	VNPIQGLASK	3.89	513.801	407.245	y8	3443899	5770169	TRUE
Lung	12412	Post-conceptual week 9-10	DHFR2	Q86XF0	NGDLPRPPLR	3.32	378.884	510.801	y9	2686	25575	FALSE
Lung	12412	Post-conceptual week 9-10	DHFR2	Q86XF0	QNLVIMGR	3.88	465.763	575.333	y5	1390	10756	FALSE
Lung	12412	Post-conceptual week 9-10	DHFR2	Q86XF0	VDMIWIVGGSSVYK	6.79	777.405	1095.58	y10	1730	1755	FALSE
Lung	12412	Post-conceptual week 9-10	DHFR2	Q86XF0	LLPEYPGVLSDVQEGK	5.69	872.462	646.33	y12	3499	17520	FALSE
Lung	12412	Post-conceptual week 9-10	DHFR2	Q86XF0	NGDLPRPPLR	3.32	378.884	368.235	y6	11892	21253	TRUE
Lung	12412	Post-conceptual week 9-10	DHFR2	Q86XF0	QNLVIMGR	3.88	465.763	476.265	y4	67315	60697	TRUE
Lung	12412	Post-conceptual week 9-10	DHFR2	Q86XF0	VDMIWIVGGSSVYK	6.79	777.405	796.42	y8	6057	4150	TRUE
Lung	12412	Post-conceptual week 9-10	DHFR2	Q86XF0	LLPEYPGVLSDVQEGK	5.69	872.462	759.378	y14	9146	261297	TRUE
Lung	12412	Post-conceptual week 9-10	HSPD1 mito	P10809	GIIDPTK	2.92	372.219	345.213	y3	6989865	6528639	FALSE
Lung	12412	Post-conceptual week 9-10	HSPD1 mito	P10809	GIIDPTK	2.92	372.219	573.324	y5	7955575	7253198	TRUE
Lung	12412	Post-conceptual week 9-10	LMNB1 nucl	P20700	AGGPTTPLSPTR	3.11	577.812	485.272	y9	2848198	2038617	FALSE
Lung	12412	Post-conceptual week 9-10	LMNB1 nucl	P20700	LVEVDSGR	2.24	437.735	533.268	y5	1252924	930789	FALSE
Lung	12412	Post-conceptual week 9-10	LMNB1 nucl	P20700	AGGPTTPLSPTR	3.11	577.812	670.388	y6	4056619	2950701	TRUE
Lung	12412	Post-conceptual week 9-10	LMNB1 nucl	P20700	LVEVDSGR	2.24	437.735	662.31	y6	4383955	3314811	TRUE
Lung	12412	Post-conceptual week 9-10	TOM20 mito	Q15388	FFLEEIQLGEELLAQGEYEK	10.83	795.734	937.463	y8	395	7388	FALSE
Lung	12412	Post-conceptual week 9-10	TOM20 mito	Q15388	LPTISQR	2.92	407.743	604.341	y5	67612	151099	FALSE
Lung	12412	Post-conceptual week 9-10	TOM20 mito	Q15388	FFLEEIQLGEELLAQGEYEK	10.83	795.734	824.378	y7	550	18978	TRUE
Lung	12412	Post-conceptual week 9-10	TOM20 mito	Q15388	LPTISQR	2.92	407.743	351.201	y6	314117	697542	TRUE
Lung	12412	Post-conceptual week 9-10	TUBA1A cyto	Q71U36	AVFVDLEPTVIDEVR	6.86	567.973	464.759	y8	17875058	20681786	FALSE
Lung	12412	Post-conceptual week 9-10	TUBA1A cyto	Q71U36	DVNAAIATIK	4.3	508.293	616.403	y6	9302478	12836665	FALSE
Lung	12412	Post-conceptual week 9-10	TUBA1A cyto	Q71U36	AVFVDLEPTVIDEVR	6.86	567.973	631.341	y5	9599992	11530313	TRUE
Lung	12412	Post-conceptual week 9-10	TUBA1A cyto	Q71U36	DVNAAIATIK	4.3	508.293	801.483	y8	12199379	17769857	TRUE
