# Supplementary material for: The Differential Translation Capabilities of the Human DHFR2 Gene Indicates a Developmental and Tissue-Specific Endogenous Protein of Low Abundance
Source: Mol Cell Proteomics. 2024 Jan 14;23(3):100718. doi: 10.1016/j.mcpro.2024.100718 (PMC10884974; doi:10.1016/j.mcpro.2024.100718)
Supplement: SI Transitions Data Table [file mmc5.xlsx]

## Sheet: Transitions data table
Protein/Gene	Peptide Sequence	Precursor Mz	Product Mz	Fragment Ion	Quantitative	Collision Energy	Rt
ACTB cyto	AGFAGDDAPR	488.728	701.321	y7	FALSE	17	2.46
ACTB cyto	AGFAGDDAPR	488.728	630.284	y6	TRUE	17	2.46
ACTB cyto	DLTDYLMK	499.747	770.375	y6	TRUE	17.4	5.56
ACTB cyto	DLTDYLMK	499.747	669.328	y5	FALSE	17.4	5.56
TUBA1A cyto	AVFVDLEPTVIDEVR	567.973	631.341	y5	TRUE	19.1	6.85
TUBA1A cyto	AVFVDLEPTVIDEVR	567.973	464.759	y8	FALSE	19.1	6.85
TUBA1A cyto	DVNAAIATIK	508.293	801.483	y8	TRUE	17.7	4.29
TUBA1A cyto	DVNAAIATIK	508.293	616.403	y6	FALSE	17.7	4.29
HSPD1 mito	GIIDPTK	372.219	573.324	y5	TRUE	12.7	2.92
HSPD1 mito	GIIDPTK	372.219	345.213	y3	FALSE	12.7	2.92
COX4I1 mito	VNPIQGLASK	513.801	603.346	y6	FALSE	17.9	3.88
COX4I1 mito	VNPIQGLASK	513.801	407.245	y8	TRUE	17.9	3.88
LMNB1 nucl	AGGPTTPLSPTR	577.812	670.388	y6	TRUE	20.3	3.1
LMNB1 nucl	AGGPTTPLSPTR	577.812	485.272	y9	FALSE	20.3	3.1
LMNB1 nucl	LVEVDSGR	437.735	662.31	y6	TRUE	15.1	2.26
LMNB1 nucl	LVEVDSGR	437.735	533.268	y5	FALSE	15.1	2.26
TOM20 mito	FFLEEIQLGEELLAQGEYEK	795.734	937.463	y8	FALSE	27.3	10.79
TOM20 mito	FFLEEIQLGEELLAQGEYEK	795.734	824.378	y7	TRUE	27.3	10.79
TOM20 mito	LPTISQR	407.743	604.341	y5	FALSE	14	2.92
TOM20 mito	LPTISQR	407.743	351.201	y6	TRUE	14	2.92
DHFR2	NGDLPRPPLR	378.884	510.801	y9	FALSE	12.3	3.37
DHFR2	NGDLPRPPLR	378.884	368.235	y6	TRUE	12.3	3.37
DHFR2	QNLVIMGR	465.763	575.333	y5	FALSE	16.2	3.88
DHFR2	QNLVIMGR	465.763	476.265	y4	TRUE	16.2	3.88
DHFR2	VDMIWIVGGSSVYK	777.405	1095.58	y10	FALSE	27.7	6.75
DHFR2	VDMIWIVGGSSVYK	777.405	796.42	y8	TRUE	27.7	6.75
DHFR2	LLPEYPGVLSDVQEGK	872.462	759.378	y14	TRUE	31.2	5.69
DHFR2	LLPEYPGVLSDVQEGK	872.462	646.33	y12	FALSE	31.2	5.69
